# Supplementary material for: Experimental manipulation of sexual traits in barn swallow populations—No evidence for divergent sexual selection
Source: Evolution. 2022 Jul 26;76(9):2199–203. doi: 10.1111/evo.14505 (PMC9545097; doi:10.1111/evo.14505)
Supplement: Supplementary file 1 — Supplementary Fig. S1.docx. Random distribution of the relationship between paternity change and the paternity score for first clutch in the Israeli population for a sample size of 6 males. Supplementary Table S1.xlsx: The random distributions from which the P‐values in Table 1 were derived. R Script for GLMM in Table 2.docx: The R code for the analysis in Table 2. Israel_data.csv: The data for the R script derived from Vortman et al. (2013b). [file EVO-76-2199-s001.zip]

Archive with 4 entries (4 files):
- evo14505-sup-0001-figureS1.docx
- evo14505-sup-0002-tableS1.xlsx
- evo14505-sup-0003-tableS2.docx
- evo14505-sup-0004-Israel_data.csv
