# Supplementary material for: Experimental manipulation of sexual traits in barn swallow populations—No evidence for divergent sexual selection
Source: Evolution. 2022 Jul 26;76(9):2199–203. doi: 10.1111/evo.14505 (PMC9545097; doi:10.1111/evo.14505)
Supplement: Supplementary file 1 — Supplementary Fig. S1.docx. Random distribution of the relationship between paternity change and the paternity score for first clutch in the Israeli population for a sample size of 6 males. Supplementary Table S1.xlsx: The random distributions from which the P‐values in Table 1 were derived. R Script for GLMM in Table 2.docx: The R code for the analysis in Table 2. Israel_data.csv: The data for the R script derived from Vortman et al. (2013b). [file EVO-76-2199-s001.zip › evo14505-sup-0002-tableS1.xlsx]

## Sheet: Table explanation
Supplementary Table S1.
1. The three following sheets contain the results of a randomization test for each of the three paternity measures used by Safran et al (2016a): the proportion of WPY, the number of WPY and the number of EPY.
2. In each sheet there is a column for each of the six treatment groups
3. Each column contains 10 000 randomized scores sorted from smalles to largest
4. Each score is the difference between the mean paternity of n randomly drawn second clutches (n = sample size for the treatment group) and the mean paternity score for the first clutches for the treatment group.
5. In each column, the cell with a value in red font indicates the rank of the observed difference in the distribution
6. The exact p-value of the observed difference corresponds to the number of random differences that are larger or smaller than the observed value (including ties) depending on the predicted direction of the difference
7. Note that for the treatment groups of "Darkened and Shortened" (DS) and "Controls" (CC) the predicted difference can go in either direction (and there are two cells marked in red for these groups).

## Sheet: Random diff in propWPY sorted
E	DE	S	DS	CC	D
-0.575	-0.244444	-0.577778	-0.655556	-0.321429	-0.514583
-0.525	-0.244444	-0.577778	-0.633333	-0.297619	-0.504167
-0.508333	-0.236111	-0.572222	-0.591667	-0.278571	-0.4875
-0.497222	-0.236111	-0.552778	-0.591667	-0.278571	-0.4875
-0.497222	-0.219444	-0.544444	-0.591667	-0.278571	-0.477083
-0.491667	-0.216667	-0.536111	-0.577778	-0.273809	-0.45625
-0.491667	-0.216667	-0.536111	-0.566667	-0.254762	-0.45
-0.483333	-0.208333	-0.519444	-0.563889	-0.254762	-0.445833
-0.480556	-0.202778	-0.516667	-0.563889	-0.252381	-0.441667
-0.469444	-0.202778	-0.508333	-0.563889	-0.25	-0.439583
-0.458333	-0.202778	-0.508333	-0.558333	-0.25	-0.435417
-0.458333	-0.194444	-0.502778	-0.558333	-0.242857	-0.43125
-0.455556	-0.194444	-0.502778	-0.55	-0.238095	-0.425
-0.455556	-0.194444	-0.494444	-0.55	-0.238095	-0.425
-0.455556	-0.194444	-0.494444	-0.55	-0.230952	-0.425
-0.455556	-0.194444	-0.494444	-0.55	-0.230952	-0.422917
-0.45	-0.194444	-0.491667	-0.55	-0.230952	-0.41875
-0.45	-0.194444	-0.486111	-0.541667	-0.230952	-0.414583
-0.45	-0.194444	-0.480556	-0.541667	-0.223809	-0.410417
-0.45	-0.191667	-0.480556	-0.536111	-0.223809	-0.410417
-0.45	-0.186111	-0.480556	-0.530556	-0.223809	-0.404167
-0.45	-0.186111	-0.477778	-0.522222	-0.219048	-0.404167
-0.441667	-0.180556	-0.477778	-0.522222	-0.219048	-0.404167
-0.441667	-0.172222	-0.477778	-0.522222	-0.216667	-0.404167
-0.441667	-0.172222	-0.477778	-0.522222	-0.216667	-0.4
-0.433333	-0.166667	-0.475	-0.522222	-0.214286	-0.4
-0.425	-0.166667	-0.475	-0.522222	-0.214286	-0.39375
-0.413889	-0.166667	-0.475	-0.522222	-0.214286	-0.39375
-0.413889	-0.163889	-0.469444	-0.522222	-0.207143	-0.3875
-0.413889	-0.161111	-0.466667	-0.516667	-0.207143	-0.3875
-0.413889	-0.161111	-0.466667	-0.516667	-0.207143	-0.3875
-0.413889	-0.158333	-0.466667	-0.513889	-0.207143	-0.385417
-0.413889	-0.158333	-0.466667	-0.513889	-0.207143	-0.38125
-0.413889	-0.158333	-0.466667	-0.508333	-0.202381	-0.379167
-0.411111	-0.152778	-0.461111	-0.508333	-0.202381	-0.379167
-0.408333	-0.152778	-0.461111	-0.508333	-0.202381	-0.379167
-0.408333	-0.152778	-0.458333	-0.508333	-0.2	-0.377083
-0.408333	-0.152778	-0.452778	-0.508333	-0.2	-0.377083
-0.408333	-0.15	-0.452778	-0.508333	-0.2	-0.375
-0.405556	-0.15	-0.452778	-0.5	-0.2	-0.372917
-0.405556	-0.147222	-0.452778	-0.5	-0.195238	-0.372917
-0.4	-0.147222	-0.452778	-0.5	-0.195238	-0.372917
-0.4	-0.144444	-0.452778	-0.5	-0.195238	-0.372917
-0.4	-0.144444	-0.452778	-0.5	-0.195238	-0.372917
-0.4	-0.144444	-0.452778	-0.494444	-0.195238	-0.372917
-0.4	-0.144444	-0.452778	-0.494444	-0.195238	-0.372917
-0.4	-0.144444	-0.452778	-0.491667	-0.195238	-0.372917
-0.4	-0.144444	-0.452778	-0.491667	-0.195238	-0.372917
-0.4	-0.144444	-0.444444	-0.491667	-0.195238	-0.372917
-0.4	-0.144444	-0.444444	-0.491667	-0.195238	-0.372917
-0.4	-0.138889	-0.444444	-0.491667	-0.195238	-0.36875
-0.4	-0.136111	-0.444444	-0.488889	-0.195238	-0.36875
-0.397222	-0.136111	-0.444444	-0.488889	-0.195238	-0.36875
-0.397222	-0.136111	-0.441667	-0.486111	-0.195238	-0.36875
-0.397222	-0.133333	-0.433333	-0.486111	-0.195238	-0.36875
-0.391667	-0.133333	-0.433333	-0.483333	-0.195238	-0.36875
-0.391667	-0.133333	-0.430556	-0.483333	-0.190476	-0.366667
-0.391667	-0.127778	-0.427778	-0.483333	-0.190476	-0.366667
-0.391667	-0.127778	-0.425	-0.480556	-0.188095	-0.366667
-0.391667	-0.127778	-0.425	-0.480556	-0.188095	-0.364583
-0.391667	-0.125	-0.425	-0.480556	-0.188095	-0.3625
-0.388889	-0.125	-0.425	-0.480556	-0.188095	-0.3625
-0.386111	-0.125	-0.425	-0.480556	-0.188095	-0.3625
-0.386111	-0.125	-0.425	-0.480556	-0.188095	-0.3625
-0.383333	-0.125	-0.425	-0.480556	-0.185714	-0.3625
-0.383333	-0.122222	-0.425	-0.480556	-0.183333	-0.3625
-0.383333	-0.119444	-0.425	-0.480556	-0.180952	-0.3625
-0.380556	-0.119444	-0.419444	-0.480556	-0.178571	-0.360417
-0.380556	-0.119444	-0.419444	-0.480556	-0.178571	-0.360417
-0.377778	-0.119444	-0.419444	-0.480556	-0.17619	-0.35625
-0.375	-0.119444	-0.416667	-0.480556	-0.17619	-0.354167
-0.375	-0.119444	-0.416667	-0.480556	-0.17619	-0.354167
-0.372222	-0.116667	-0.416667	-0.480556	-0.17619	-0.354167
-0.372222	-0.116667	-0.411111	-0.480556	-0.17619	-0.352083
-0.372222	-0.116667	-0.411111	-0.475	-0.173809	-0.352083
-0.372222	-0.116667	-0.411111	-0.475	-0.173809	-0.352083
-0.372222	-0.116667	-0.411111	-0.475	-0.173809	-0.35
-0.372222	-0.116667	-0.411111	-0.475	-0.173809	-0.35
-0.372222	-0.116667	-0.411111	-0.475	-0.171429	-0.35
-0.372222	-0.116667	-0.411111	-0.472222	-0.171429	-0.35
-0.372222	-0.116667	-0.411111	-0.472222	-0.171429	-0.35
-0.372222	-0.116667	-0.411111	-0.472222	-0.171429	-0.347917
-0.372222	-0.116667	-0.411111	-0.472222	-0.171429	-0.347917
-0.366667	-0.116667	-0.411111	-0.472222	-0.171429	-0.347917
-0.366667	-0.116667	-0.411111	-0.472222	-0.171429	-0.341667
-0.366667	-0.111111	-0.411111	-0.472222	-0.171429	-0.341667
-0.366667	-0.111111	-0.411111	-0.472222	-0.171429	-0.341667
-0.366667	-0.111111	-0.408333	-0.472222	-0.171429	-0.341667
-0.366667	-0.111111	-0.408333	-0.472222	-0.171429	-0.341667
-0.366667	-0.111111	-0.402778	-0.472222	-0.171429	-0.341667
-0.363889	-0.111111	-0.402778	-0.466667	-0.171429	-0.341667
-0.363889	-0.111111	-0.402778	-0.466667	-0.171429	-0.341667
-0.363889	-0.111111	-0.402778	-0.466667	-0.166667	-0.341667
-0.363889	-0.111111	-0.402778	-0.466667	-0.166667	-0.341667
-0.358333	-0.111111	-0.402778	-0.466667	-0.164286	-0.341667
-0.358333	-0.111111	-0.402778	-0.466667	-0.164286	-0.341667
-0.358333	-0.111111	-0.402778	-0.466667	-0.164286	-0.3375
-0.358333	-0.111111	-0.402778	-0.466667	-0.164286	-0.3375
-0.358333	-0.111111	-0.402778	-0.466667	-0.164286	-0.3375
-0.358333	-0.111111	-0.397222	-0.466667	-0.164286	-0.3375
-0.358333	-0.111111	-0.397222	-0.466667	-0.164286	-0.3375
-0.358333	-0.111111	-0.394444	-0.466667	-0.164286	-0.3375
-0.358333	-0.111111	-0.394444	-0.466667	-0.161905	-0.3375
-0.358333	-0.111111	-0.394444	-0.466667	-0.159524	-0.3375
-0.358333	-0.111111	-0.394444	-0.466667	-0.159524	-0.335417
-0.358333	-0.111111	-0.394444	-0.466667	-0.159524	-0.335417
-0.358333	-0.108333	-0.394444	-0.463889	-0.159524	-0.335417
-0.358333	-0.108333	-0.394444	-0.463889	-0.159524	-0.335417
-0.358333	-0.108333	-0.394444	-0.463889	-0.159524	-0.333333
-0.358333	-0.105556	-0.394444	-0.463889	-0.159524	-0.33125
-0.358333	-0.105556	-0.394444	-0.463889	-0.159524	-0.33125
-0.358333	-0.102778	-0.394444	-0.458333	-0.159524	-0.33125
-0.358333	-0.102778	-0.391667	-0.458333	-0.159524	-0.33125
-0.355556	-0.102778	-0.391667	-0.458333	-0.159524	-0.33125
-0.355556	-0.102778	-0.391667	-0.458333	-0.159524	-0.33125
-0.355556	-0.102778	-0.391667	-0.458333	-0.159524	-0.33125
-0.355556	-0.102778	-0.391667	-0.458333	-0.159524	-0.33125
-0.355556	-0.102778	-0.391667	-0.458333	-0.159524	-0.33125
-0.355556	-0.102778	-0.391667	-0.458333	-0.159524	-0.33125
-0.35	-0.102778	-0.388889	-0.458333	-0.159524	-0.33125
-0.35	-0.102778	-0.386111	-0.458333	-0.159524	-0.33125
-0.35	-0.102778	-0.386111	-0.455556	-0.159524	-0.33125
-0.35	-0.102778	-0.386111	-0.455556	-0.159524	-0.33125
-0.35	-0.102778	-0.386111	-0.452778	-0.159524	-0.33125
-0.35	-0.102778	-0.383333	-0.45	-0.157143	-0.33125
-0.347222	-0.1	-0.383333	-0.45	-0.157143	-0.33125
-0.347222	-0.0972222	-0.383333	-0.45	-0.157143	-0.33125
-0.347222	-0.0972222	-0.383333	-0.45	-0.157143	-0.33125
-0.344444	-0.0972222	-0.383333	-0.45	-0.157143	-0.33125
-0.344444	-0.0972222	-0.383333	-0.45	-0.154762	-0.33125
-0.344444	-0.0972222	-0.383333	-0.45	-0.154762	-0.329167
-0.344444	-0.0972222	-0.383333	-0.447222	-0.152381	-0.329167
-0.344444	-0.0944445	-0.383333	-0.447222	-0.152381	-0.329167
-0.341667	-0.0944445	-0.383333	-0.447222	-0.152381	-0.329167
-0.341667	-0.0944445	-0.383333	-0.447222	-0.152381	-0.329167
-0.341667	-0.0944445	-0.383333	-0.444444	-0.152381	-0.329167
-0.341667	-0.0944445	-0.383333	-0.444444	-0.15	-0.329167
-0.341667	-0.0944445	-0.383333	-0.444444	-0.147619	-0.329167
-0.338889	-0.0944445	-0.383333	-0.441667	-0.147619	-0.327083
-0.338889	-0.0944445	-0.383333	-0.441667	-0.147619	-0.325
-0.338889	-0.0944445	-0.380556	-0.441667	-0.147619	-0.325
-0.338889	-0.0916667	-0.380556	-0.441667	-0.147619	-0.325
-0.338889	-0.0916667	-0.377778	-0.438889	-0.147619	-0.325
-0.338889	-0.0916667	-0.377778	-0.438889	-0.147619	-0.325
-0.338889	-0.0916667	-0.377778	-0.438889	-0.145238	-0.325
-0.338889	-0.0916667	-0.377778	-0.438889	-0.145238	-0.325
-0.338889	-0.0916667	-0.377778	-0.438889	-0.145238	-0.322917
-0.336111	-0.0916667	-0.377778	-0.438889	-0.145238	-0.322917
-0.336111	-0.0888889	-0.377778	-0.438889	-0.145238	-0.322917
-0.336111	-0.0888889	-0.377778	-0.438889	-0.145238	-0.322917
-0.336111	-0.0861111	-0.377778	-0.438889	-0.145238	-0.322917
-0.333333	-0.0861111	-0.377778	-0.438889	-0.145238	-0.320833
-0.333333	-0.0833334	-0.377778	-0.438889	-0.145238	-0.320833
-0.333333	-0.0833334	-0.377778	-0.438889	-0.142857	-0.320833
-0.330556	-0.0833334	-0.375	-0.438889	-0.142857	-0.320833
-0.330556	-0.0833334	-0.375	-0.438889	-0.142857	-0.320833
-0.330556	-0.0833334	-0.375	-0.438889	-0.142857	-0.320833
-0.330556	-0.0833334	-0.375	-0.438889	-0.140476	-0.320833
-0.330556	-0.0833334	-0.375	-0.438889	-0.138095	-0.320833
-0.330556	-0.0833334	-0.375	-0.438889	-0.138095	-0.320833
-0.330556	-0.0833334	-0.375	-0.438889	-0.138095	-0.31875
-0.330556	-0.0833334	-0.375	-0.438889	-0.135714	-0.31875
-0.330556	-0.0833334	-0.375	-0.436111	-0.135714	-0.31875
-0.330556	-0.0833334	-0.369444	-0.433333	-0.135714	-0.31875
-0.330556	-0.0833334	-0.369444	-0.433333	-0.135714	-0.31875
-0.330556	-0.0833334	-0.369444	-0.433333	-0.135714	-0.31875
-0.330556	-0.0833334	-0.369444	-0.433333	-0.135714	-0.31875
-0.330556	-0.0833334	-0.369444	-0.433333	-0.135714	-0.31875
-0.330556	-0.0833334	-0.369444	-0.433333	-0.135714	-0.316667
-0.330556	-0.0833334	-0.369444	-0.433333	-0.135714	-0.316667
-0.327778	-0.0833334	-0.369444	-0.433333	-0.135714	-0.316667
-0.325	-0.0833334	-0.369444	-0.433333	-0.135714	-0.316667
-0.325	-0.0833334	-0.369444	-0.430556	-0.135714	-0.316667
-0.325	-0.0805556	-0.369444	-0.430556	-0.135714	-0.316667
-0.322222	-0.0805556	-0.369444	-0.430556	-0.135714	-0.316667
-0.322222	-0.0777778	-0.369444	-0.430556	-0.135714	-0.316667
-0.322222	-0.0777778	-0.369444	-0.430556	-0.135714	-0.314583
-0.322222	-0.0777778	-0.369444	-0.430556	-0.135714	-0.314583
-0.322222	-0.0777778	-0.369444	-0.430556	-0.135714	-0.314583
-0.322222	-0.0777778	-0.369444	-0.430556	-0.135714	-0.314583
-0.322222	-0.0777778	-0.369444	-0.430556	-0.135714	-0.314583
-0.322222	-0.0777778	-0.369444	-0.430556	-0.135714	-0.314583
-0.322222	-0.0777778	-0.369444	-0.430556	-0.135714	-0.314583
-0.322222	-0.075	-0.369444	-0.430556	-0.135714	-0.3125
-0.322222	-0.075	-0.369444	-0.430556	-0.133333	-0.3125
-0.322222	-0.075	-0.369444	-0.430556	-0.130952	-0.3125
-0.322222	-0.075	-0.369444	-0.430556	-0.130952	-0.3125
-0.322222	-0.075	-0.369444	-0.425	-0.130952	-0.310417
-0.322222	-0.075	-0.369444	-0.425	-0.130952	-0.310417
-0.319444	-0.075	-0.369444	-0.425	-0.130952	-0.310417
-0.316667	-0.075	-0.369444	-0.425	-0.130952	-0.310417
-0.316667	-0.075	-0.369444	-0.425	-0.130952	-0.310417
-0.316667	-0.075	-0.369444	-0.425	-0.130952	-0.310417
-0.316667	-0.075	-0.369444	-0.425	-0.130952	-0.310417
-0.316667	-0.075	-0.369444	-0.425	-0.130952	-0.310417
-0.316667	-0.075	-0.369444	-0.425	-0.130952	-0.310417
-0.316667	-0.075	-0.366667	-0.425	-0.128571	-0.310417
-0.316667	-0.075	-0.366667	-0.425	-0.128571	-0.310417
-0.316667	-0.075	-0.366667	-0.425	-0.128571	-0.310417
-0.316667	-0.075	-0.366667	-0.425	-0.128571	-0.310417
-0.316667	-0.075	-0.366667	-0.425	-0.128571	-0.310417
-0.316667	-0.075	-0.361111	-0.425	-0.128571	-0.310417
-0.316667	-0.0694445	-0.361111	-0.425	-0.128571	-0.310417
-0.316667	-0.0694445	-0.361111	-0.425	-0.128571	-0.310417
-0.316667	-0.0694445	-0.361111	-0.425	-0.128571	-0.310417
-0.316667	-0.0694445	-0.361111	-0.425	-0.128571	-0.310417
-0.316667	-0.0694445	-0.361111	-0.425	-0.128571	-0.310417
-0.316667	-0.0694445	-0.361111	-0.425	-0.128571	-0.310417
-0.316667	-0.0694445	-0.361111	-0.425	-0.128571	-0.308333
-0.316667	-0.0694445	-0.361111	-0.425	-0.128571	-0.308333
-0.316667	-0.0694445	-0.361111	-0.425	-0.128571	-0.30625
-0.316667	-0.0694445	-0.361111	-0.425	-0.128571	-0.30625
-0.316667	-0.0694445	-0.361111	-0.425	-0.128571	-0.30625
-0.316667	-0.0694445	-0.361111	-0.425	-0.123809	-0.30625
-0.316667	-0.0694445	-0.361111	-0.425	-0.123809	-0.30625
-0.316667	-0.0694445	-0.361111	-0.425	-0.123809	-0.30625
-0.316667	-0.0694445	-0.361111	-0.425	-0.123809	-0.30625
-0.316667	-0.0694445	-0.361111	-0.425	-0.123809	-0.30625
-0.316667	-0.0694445	-0.361111	-0.425	-0.123809	-0.30625
-0.316667	-0.0694445	-0.361111	-0.425	-0.123809	-0.30625
-0.316667	-0.0694445	-0.361111	-0.425	-0.123809	-0.30625
-0.316667	-0.0694445	-0.361111	-0.425	-0.123809	-0.30625
-0.316667	-0.0694445	-0.361111	-0.425	-0.123809	-0.30625
-0.316667	-0.0694445	-0.361111	-0.425	-0.123809	-0.30625
-0.316667	-0.0694445	-0.358333	-0.425	-0.123809	-0.304167
-0.316667	-0.0694445	-0.358333	-0.425	-0.123809	-0.304167
-0.316667	-0.0694445	-0.358333	-0.425	-0.123809	-0.304167
-0.316667	-0.0694445	-0.358333	-0.425	-0.123809	-0.304167
-0.316667	-0.0694445	-0.358333	-0.425	-0.123809	-0.304167
-0.316667	-0.0694445	-0.358333	-0.425	-0.123809	-0.304167
-0.316667	-0.0694445	-0.355556	-0.425	-0.123809	-0.304167
-0.316667	-0.0694445	-0.355556	-0.425	-0.123809	-0.304167
-0.316667	-0.0694445	-0.355556	-0.425	-0.123809	-0.304167
-0.316667	-0.0694445	-0.355556	-0.425	-0.123809	-0.304167
-0.316667	-0.0694445	-0.355556	-0.425	-0.123809	-0.304167
-0.316667	-0.0694445	-0.355556	-0.422222	-0.123809	-0.304167
-0.313889	-0.0694445	-0.352778	-0.422222	-0.123809	-0.304167
-0.313889	-0.0666667	-0.352778	-0.422222	-0.123809	-0.304167
-0.313889	-0.0666667	-0.352778	-0.422222	-0.123809	-0.304167
-0.311111	-0.0666667	-0.352778	-0.422222	-0.123809	-0.304167
-0.308333	-0.0638889	-0.352778	-0.422222	-0.123809	-0.304167
-0.308333	-0.0611111	-0.352778	-0.416667	-0.123809	-0.304167
-0.308333	-0.0611111	-0.352778	-0.416667	-0.123809	-0.304167
-0.308333	-0.0611111	-0.352778	-0.416667	-0.123809	-0.302083
-0.308333	-0.0611111	-0.352778	-0.416667	-0.123809	-0.3
-0.308333	-0.0611111	-0.352778	-0.416667	-0.123809	-0.3
-0.308333	-0.0611111	-0.352778	-0.416667	-0.123809	-0.3
-0.308333	-0.0611111	-0.352778	-0.416667	-0.123809	-0.3
-0.308333	-0.0611111	-0.352778	-0.416667	-0.123809	-0.3
-0.308333	-0.0611111	-0.352778	-0.416667	-0.123809	-0.3
-0.308333	-0.0611111	-0.352778	-0.416667	-0.123809	-0.3
-0.308333	-0.0611111	-0.352778	-0.416667	-0.123809	-0.3
-0.308333	-0.0611111	-0.352778	-0.416667	-0.123809	-0.3
-0.308333	-0.0611111	-0.352778	-0.416667	-0.123809	-0.3
-0.308333	-0.0611111	-0.35	-0.416667	-0.121429	-0.3
-0.308333	-0.0611111	-0.35	-0.416667	-0.121429	-0.3
-0.308333	-0.0611111	-0.35	-0.416667	-0.121429	-0.3
-0.308333	-0.0611111	-0.35	-0.416667	-0.121429	-0.3
-0.308333	-0.0611111	-0.35	-0.416667	-0.121429	-0.3
-0.308333	-0.0611111	-0.35	-0.416667	-0.121429	-0.3
-0.308333	-0.0611111	-0.35	-0.416667	-0.121429	-0.3
-0.308333	-0.0611111	-0.347222	-0.416667	-0.121429	-0.3
-0.308333	-0.0611111	-0.347222	-0.416667	-0.119048	-0.3
-0.308333	-0.0611111	-0.347222	-0.416667	-0.119048	-0.3
-0.308333	-0.0583334	-0.347222	-0.416667	-0.116667	-0.3
-0.308333	-0.0583334	-0.344444	-0.416667	-0.116667	-0.3
-0.308333	-0.0583334	-0.344444	-0.416667	-0.116667	-0.3
-0.308333	-0.0583334	-0.344444	-0.416667	-0.116667	-0.3
-0.308333	-0.0583334	-0.344444	-0.413889	-0.116667	-0.3
-0.308333	-0.0583334	-0.344444	-0.413889	-0.116667	-0.3
-0.308333	-0.0555556	-0.344444	-0.413889	-0.116667	-0.3
-0.305556	-0.0555556	-0.344444	-0.413889	-0.116667	-0.3
-0.305556	-0.0555556	-0.344444	-0.413889	-0.116667	-0.3
-0.305556	-0.0555556	-0.344444	-0.413889	-0.116667	-0.3
-0.305556	-0.0527778	-0.341667	-0.411111	-0.116667	-0.3
-0.305556	-0.0527778	-0.341667	-0.411111	-0.116667	-0.3
-0.302778	-0.0527778	-0.341667	-0.411111	-0.116667	-0.3
-0.302778	-0.0527778	-0.341667	-0.411111	-0.116667	-0.297917
-0.302778	-0.0527778	-0.341667	-0.411111	-0.116667	-0.297917
-0.302778	-0.0527778	-0.341667	-0.411111	-0.116667	-0.297917
-0.302778	-0.0527778	-0.341667	-0.411111	-0.116667	-0.297917
-0.302778	-0.0527778	-0.341667	-0.411111	-0.116667	-0.297917
-0.302778	-0.05	-0.341667	-0.408333	-0.116667	-0.297917
-0.3	-0.05	-0.341667	-0.408333	-0.116667	-0.297917
-0.3	-0.05	-0.341667	-0.408333	-0.116667	-0.297917
-0.3	-0.05	-0.341667	-0.408333	-0.116667	-0.297917
-0.3	-0.05	-0.341667	-0.408333	-0.116667	-0.297917
-0.3	-0.05	-0.341667	-0.408333	-0.116667	-0.297917
-0.3	-0.0472222	-0.341667	-0.408333	-0.116667	-0.297917
-0.3	-0.0472222	-0.341667	-0.408333	-0.116667	-0.297917
-0.3	-0.0472222	-0.341667	-0.405556	-0.116667	-0.297917
-0.3	-0.0472222	-0.341667	-0.405556	-0.116667	-0.297917
-0.3	-0.0444445	-0.341667	-0.405556	-0.116667	-0.297917
-0.3	-0.0444445	-0.341667	-0.402778	-0.114286	-0.297917
-0.3	-0.0444445	-0.341667	-0.402778	-0.114286	-0.297917
-0.3	-0.0444445	-0.341667	-0.4	-0.114286	-0.295833
-0.3	-0.0444445	-0.341667	-0.4	-0.114286	-0.295833
-0.3	-0.0444445	-0.341667	-0.4	-0.114286	-0.29375
-0.3	-0.0444445	-0.341667	-0.4	-0.114286	-0.29375
-0.3	-0.0444445	-0.341667	-0.4	-0.114286	-0.29375
-0.3	-0.0416667	-0.341667	-0.4	-0.114286	-0.29375
-0.297222	-0.0416667	-0.341667	-0.4	-0.114286	-0.29375
-0.297222	-0.0416667	-0.341667	-0.4	-0.114286	-0.29375
-0.297222	-0.0416667	-0.341667	-0.397222	-0.114286	-0.29375
-0.297222	-0.0416667	-0.341667	-0.397222	-0.114286	-0.29375
-0.297222	-0.0416667	-0.341667	-0.397222	-0.114286	-0.29375
-0.294444	-0.0416667	-0.341667	-0.397222	-0.114286	-0.29375
-0.294444	-0.0416667	-0.341667	-0.397222	-0.111905	-0.29375
-0.294444	-0.0416667	-0.341667	-0.397222	-0.111905	-0.29375
-0.294444	-0.0416667	-0.341667	-0.397222	-0.111905	-0.29375
-0.294444	-0.0416667	-0.336111	-0.397222	-0.111905	-0.291667
-0.291667	-0.0416667	-0.336111	-0.397222	-0.111905	-0.291667
-0.291667	-0.0416667	-0.336111	-0.397222	-0.111905	-0.291667
-0.291667	-0.0416667	-0.336111	-0.397222	-0.111905	-0.291667
-0.291667	-0.0416667	-0.336111	-0.397222	-0.109524	-0.291667
-0.291667	-0.0416667	-0.336111	-0.397222	-0.109524	-0.291667
-0.291667	-0.0416667	-0.336111	-0.397222	-0.109524	-0.289583
-0.291667	-0.0416667	-0.336111	-0.397222	-0.109524	-0.289583
-0.291667	-0.0416667	-0.336111	-0.397222	-0.109524	-0.289583
-0.291667	-0.0416667	-0.336111	-0.397222	-0.109524	-0.289583
-0.291667	-0.0416667	-0.336111	-0.397222	-0.109524	-0.289583
-0.288889	-0.0416667	-0.336111	-0.397222	-0.109524	-0.289583
-0.288889	-0.0416667	-0.336111	-0.397222	-0.109524	-0.289583
-0.288889	-0.0416667	-0.336111	-0.397222	-0.109524	-0.289583
-0.288889	-0.0416667	-0.336111	-0.397222	-0.109524	-0.2875
-0.288889	-0.0416667	-0.336111	-0.397222	-0.109524	-0.2875
-0.288889	-0.0416667	-0.336111	-0.397222	-0.109524	-0.2875
-0.288889	-0.0416667	-0.336111	-0.397222	-0.109524	-0.2875
-0.288889	-0.0416667	-0.336111	-0.397222	-0.109524	-0.2875
-0.288889	-0.0416667	-0.336111	-0.397222	-0.109524	-0.2875
-0.288889	-0.0416667	-0.336111	-0.397222	-0.109524	-0.2875
-0.288889	-0.0416667	-0.336111	-0.397222	-0.107143	-0.2875
-0.288889	-0.0416667	-0.333333	-0.397222	-0.107143	-0.2875
-0.288889	-0.0416667	-0.333333	-0.397222	-0.107143	-0.2875
-0.288889	-0.0416667	-0.333333	-0.397222	-0.107143	-0.2875
-0.288889	-0.0416667	-0.333333	-0.397222	-0.107143	-0.2875
-0.288889	-0.0416667	-0.333333	-0.397222	-0.107143	-0.2875
-0.288889	-0.0416667	-0.333333	-0.397222	-0.107143	-0.2875
-0.288889	-0.0416667	-0.333333	-0.397222	-0.107143	-0.2875
-0.288889	-0.0416667	-0.333333	-0.397222	-0.107143	-0.2875
-0.288889	-0.0416667	-0.333333	-0.394444	-0.107143	-0.2875
-0.288889	-0.0416667	-0.333333	-0.391667	-0.107143	-0.285417
-0.288889	-0.0416667	-0.333333	-0.391667	-0.107143	-0.285417
-0.288889	-0.0416667	-0.333333	-0.391667	-0.107143	-0.285417
-0.288889	-0.0361111	-0.333333	-0.391667	-0.107143	-0.285417
-0.288889	-0.0361111	-0.333333	-0.391667	-0.104762	-0.285417
-0.288889	-0.0361111	-0.333333	-0.391667	-0.104762	-0.285417
-0.288889	-0.0361111	-0.333333	-0.391667	-0.104762	-0.285417
-0.288889	-0.0361111	-0.333333	-0.391667	-0.104762	-0.285417
-0.288889	-0.0361111	-0.333333	-0.391667	-0.104762	-0.283333
-0.288889	-0.0361111	-0.333333	-0.391667	-0.102381	-0.283333
-0.288889	-0.0361111	-0.333333	-0.391667	-0.102381	-0.283333
-0.288889	-0.0361111	-0.333333	-0.391667	-0.102381	-0.283333
-0.288889	-0.0361111	-0.333333	-0.391667	-0.102381	-0.283333
-0.288889	-0.0361111	-0.333333	-0.391667	-0.102381	-0.283333
-0.286111	-0.0361111	-0.333333	-0.391667	-0.102381	-0.283333
-0.283333	-0.0361111	-0.333333	-0.388889	-0.102381	-0.283333
-0.283333	-0.0361111	-0.333333	-0.388889	-0.102381	-0.283333
-0.283333	-0.0361111	-0.333333	-0.388889	-0.102381	-0.28125
-0.283333	-0.0361111	-0.333333	-0.388889	-0.1	-0.28125
-0.283333	-0.0361111	-0.333333	-0.388889	-0.1	-0.28125
-0.283333	-0.0361111	-0.333333	-0.388889	-0.1	-0.28125
-0.283333	-0.0361111	-0.333333	-0.388889	-0.1	-0.28125
-0.283333	-0.0361111	-0.333333	-0.388889	-0.1	-0.28125
-0.283333	-0.0361111	-0.333333	-0.388889	-0.1	-0.28125
-0.283333	-0.0361111	-0.333333	-0.388889	-0.1	-0.28125
-0.283333	-0.0333334	-0.333333	-0.388889	-0.1	-0.279167
-0.283333	-0.0333334	-0.333333	-0.388889	-0.1	-0.279167
-0.283333	-0.0333334	-0.333333	-0.388889	-0.1	-0.279167
-0.283333	-0.0333334	-0.333333	-0.388889	-0.1	-0.279167
-0.283333	-0.0333334	-0.333333	-0.388889	-0.1	-0.279167
-0.283333	-0.0333334	-0.333333	-0.388889	-0.1	-0.279167
-0.283333	-0.0333334	-0.333333	-0.388889	-0.1	-0.279167
-0.280556	-0.0333334	-0.333333	-0.388889	-0.1	-0.279167
-0.280556	-0.0333334	-0.330556	-0.388889	-0.1	-0.279167
-0.280556	-0.0333334	-0.330556	-0.388889	-0.1	-0.279167
-0.280556	-0.0333334	-0.327778	-0.388889	-0.1	-0.279167
-0.280556	-0.0333334	-0.327778	-0.388889	-0.1	-0.279167
-0.280556	-0.0333334	-0.327778	-0.388889	-0.1	-0.279167
-0.280556	-0.0333334	-0.327778	-0.388889	-0.1	-0.279167
-0.280556	-0.0333334	-0.327778	-0.388889	-0.1	-0.279167
-0.280556	-0.0333334	-0.327778	-0.388889	-0.1	-0.279167
-0.280556	-0.0333334	-0.327778	-0.388889	-0.1	-0.279167
-0.280556	-0.0333334	-0.327778	-0.388889	-0.1	-0.279167
-0.280556	-0.0333334	-0.327778	-0.388889	-0.1	-0.279167
-0.280556	-0.0333334	-0.327778	-0.388889	-0.1	-0.279167
-0.280556	-0.0333334	-0.327778	-0.386111	-0.1	-0.279167
-0.280556	-0.0333334	-0.327778	-0.386111	-0.1	-0.279167
-0.280556	-0.0333334	-0.327778	-0.383333	-0.1	-0.279167
-0.280556	-0.0333334	-0.327778	-0.383333	-0.1	-0.279167
-0.280556	-0.0333334	-0.327778	-0.383333	-0.1	-0.279167
-0.280556	-0.0333334	-0.327778	-0.383333	-0.1	-0.279167
-0.280556	-0.0333334	-0.327778	-0.383333	-0.1	-0.279167
-0.280556	-0.0333334	-0.327778	-0.383333	-0.097619	-0.279167
-0.280556	-0.0333334	-0.327778	-0.383333	-0.097619	-0.279167
-0.280556	-0.0277778	-0.327778	-0.383333	-0.097619	-0.279167
-0.280556	-0.0277778	-0.327778	-0.383333	-0.0952381	-0.279167
-0.280556	-0.0277778	-0.327778	-0.383333	-0.0952381	-0.279167
-0.280556	-0.0277778	-0.327778	-0.383333	-0.0952381	-0.279167
-0.280556	-0.0277778	-0.327778	-0.383333	-0.0952381	-0.279167
-0.280556	-0.0277778	-0.327778	-0.383333	-0.0952381	-0.279167
-0.280556	-0.0277778	-0.327778	-0.383333	-0.0952381	-0.279167
-0.280556	-0.0277778	-0.327778	-0.383333	-0.0952381	-0.279167
-0.280556	-0.0277778	-0.327778	-0.383333	-0.0952381	-0.279167
-0.280556	-0.0277778	-0.327778	-0.383333	-0.0928571	-0.277083
-0.277778	-0.0277778	-0.327778	-0.383333	-0.0928571	-0.277083
-0.277778	-0.0277778	-0.327778	-0.383333	-0.0928571	-0.277083
-0.275	-0.0277778	-0.327778	-0.383333	-0.0928571	-0.277083
-0.275	-0.0277778	-0.327778	-0.383333	-0.0928571	-0.275
-0.275	-0.0277778	-0.327778	-0.383333	-0.0928571	-0.275
-0.275	-0.0277778	-0.327778	-0.383333	-0.0928571	-0.275
-0.275	-0.0277778	-0.327778	-0.383333	-0.0928571	-0.275
-0.275	-0.0277778	-0.327778	-0.383333	-0.0928571	-0.275
-0.275	-0.0277778	-0.327778	-0.383333	-0.0928571	-0.275
-0.275	-0.0277778	-0.327778	-0.383333	-0.0928571	-0.275
-0.275	-0.0277778	-0.327778	-0.383333	-0.0928571	-0.275
-0.275	-0.0277778	-0.327778	-0.383333	-0.0928571	-0.275
-0.275	-0.0277778	-0.327778	-0.383333	-0.0928571	-0.275
-0.275	-0.0277778	-0.327778	-0.383333	-0.0928571	-0.275
-0.275	-0.0277778	-0.327778	-0.383333	-0.0928571	-0.275
-0.275	-0.0277778	-0.327778	-0.383333	-0.0928571	-0.275
-0.275	-0.0277778	-0.327778	-0.383333	-0.0928571	-0.275
-0.275	-0.0277778	-0.327778	-0.383333	-0.0928571	-0.275
-0.275	-0.0277778	-0.327778	-0.383333	-0.0928571	-0.275
-0.275	-0.0277778	-0.327778	-0.383333	-0.0928571	-0.275
-0.275	-0.0277778	-0.327778	-0.383333	-0.0928571	-0.275
-0.275	-0.0277778	-0.327778	-0.383333	-0.0928571	-0.275
-0.275	-0.0277778	-0.327778	-0.383333	-0.0928571	-0.272917
-0.275	-0.0277778	-0.327778	-0.383333	-0.0928571	-0.272917
-0.275	-0.0277778	-0.327778	-0.383333	-0.0928571	-0.272917
-0.275	-0.0277778	-0.327778	-0.383333	-0.0928571	-0.272917
-0.275	-0.0277778	-0.327778	-0.383333	-0.0928571	-0.272917
-0.275	-0.0277778	-0.327778	-0.383333	-0.0928571	-0.272917
-0.275	-0.0277778	-0.327778	-0.383333	-0.0928571	-0.272917
-0.275	-0.0277778	-0.327778	-0.383333	-0.0928571	-0.272917
-0.275	-0.0277778	-0.327778	-0.383333	-0.0928571	-0.272917
-0.275	-0.0277778	-0.327778	-0.383333	-0.0928571	-0.272917
-0.275	-0.0277778	-0.325	-0.383333	-0.0928571	-0.272917
-0.275	-0.0277778	-0.325	-0.383333	-0.0928571	-0.272917
-0.275	-0.0277778	-0.325	-0.383333	-0.0928571	-0.272917
-0.275	-0.0277778	-0.325	-0.383333	-0.0928571	-0.272917
-0.275	-0.0277778	-0.325	-0.383333	-0.0928571	-0.272917
-0.275	-0.0277778	-0.325	-0.383333	-0.0928571	-0.272917
-0.275	-0.0277778	-0.325	-0.383333	-0.0928571	-0.272917
-0.275	-0.0277778	-0.325	-0.383333	-0.0904762	-0.272917
-0.275	-0.0277778	-0.325	-0.383333	-0.0880952	-0.272917
-0.275	-0.0277778	-0.325	-0.383333	-0.0880952	-0.272917
-0.275	-0.0277778	-0.325	-0.383333	-0.0880952	-0.272917
-0.275	-0.0277778	-0.325	-0.383333	-0.0880952	-0.272917
-0.275	-0.0277778	-0.322222	-0.383333	-0.0880952	-0.272917
-0.275	-0.0277778	-0.319444	-0.383333	-0.0880952	-0.272917
-0.275	-0.0277778	-0.319444	-0.383333	-0.0880952	-0.272917
-0.275	-0.0277778	-0.319444	-0.383333	-0.0880952	-0.272917
-0.275	-0.0277778	-0.319444	-0.383333	-0.0880952	-0.272917
-0.275	-0.0277778	-0.319444	-0.383333	-0.0880952	-0.272917
-0.275	-0.0277778	-0.319444	-0.383333	-0.0880952	-0.272917
-0.275	-0.0277778	-0.319444	-0.383333	-0.0880952	-0.272917
-0.275	-0.0277778	-0.319444	-0.383333	-0.0880952	-0.272917
-0.275	-0.0277778	-0.319444	-0.383333	-0.0880952	-0.272917
-0.275	-0.0277778	-0.319444	-0.383333	-0.0880952	-0.272917
-0.275	-0.0277778	-0.319444	-0.383333	-0.0880952	-0.272917
-0.275	-0.0277778	-0.319444	-0.380556	-0.0880952	-0.272917
-0.275	-0.0277778	-0.319444	-0.380556	-0.0880952	-0.272917
-0.275	-0.0277778	-0.319444	-0.380556	-0.0880952	-0.272917
-0.275	-0.0277778	-0.319444	-0.380556	-0.0880952	-0.272917
-0.275	-0.0277778	-0.319444	-0.380556	-0.0880952	-0.272917
-0.275	-0.0277778	-0.319444	-0.380556	-0.0880952	-0.270833
-0.275	-0.0277778	-0.319444	-0.380556	-0.0880952	-0.270833
-0.275	-0.0277778	-0.319444	-0.380556	-0.0880952	-0.270833
-0.275	-0.0277778	-0.319444	-0.380556	-0.0880952	-0.26875
-0.275	-0.0277778	-0.319444	-0.380556	-0.0880952	-0.26875
-0.275	-0.0277778	-0.319444	-0.380556	-0.0880952	-0.26875
-0.275	-0.0277778	-0.319444	-0.380556	-0.0880952	-0.26875
-0.275	-0.0277778	-0.319444	-0.380556	-0.0880952	-0.26875
-0.272222	-0.0277778	-0.319444	-0.377778	-0.0880952	-0.26875
-0.272222	-0.0277778	-0.319444	-0.375	-0.0880952	-0.26875
-0.272222	-0.0277778	-0.319444	-0.375	-0.0880952	-0.26875
-0.272222	-0.0277778	-0.319444	-0.375	-0.0880952	-0.26875
-0.272222	-0.025	-0.319444	-0.375	-0.0880952	-0.26875
-0.272222	-0.025	-0.319444	-0.375	-0.0880952	-0.26875
-0.272222	-0.025	-0.319444	-0.375	-0.0880952	-0.26875
-0.272222	-0.025	-0.319444	-0.375	-0.0880952	-0.26875
-0.272222	-0.025	-0.319444	-0.375	-0.0880952	-0.26875
-0.272222	-0.025	-0.319444	-0.375	-0.0880952	-0.26875
-0.272222	-0.025	-0.319444	-0.375	-0.0880952	-0.26875
-0.272222	-0.025	-0.319444	-0.375	-0.0880952	-0.26875
-0.272222	-0.0222222	-0.316667	-0.375	-0.0880952	-0.26875
-0.272222	-0.0194445	-0.316667	-0.375	-0.0880952	-0.26875
-0.269444	-0.0194445	-0.316667	-0.375	-0.0880952	-0.26875
-0.266667	-0.0194445	-0.316667	-0.375	-0.0880952	-0.26875
-0.266667	-0.0194445	-0.316667	-0.375	-0.0880952	-0.26875
-0.266667	-0.0194445	-0.316667	-0.375	-0.0880952	-0.26875
-0.266667	-0.0194445	-0.316667	-0.375	-0.0880952	-0.26875
-0.266667	-0.0194445	-0.316667	-0.375	-0.0880952	-0.26875
-0.266667	-0.0194445	-0.313889	-0.375	-0.0880952	-0.26875
-0.266667	-0.0194445	-0.313889	-0.375	-0.0880952	-0.26875
-0.266667	-0.0194445	-0.313889	-0.375	-0.0880952	-0.26875
-0.266667	-0.0194445	-0.313889	-0.375	-0.0880952	-0.26875
-0.266667	-0.0194445	-0.313889	-0.375	-0.0880952	-0.26875
-0.266667	-0.0194445	-0.313889	-0.375	-0.0880952	-0.26875
-0.266667	-0.0194445	-0.313889	-0.375	-0.0880952	-0.26875
-0.266667	-0.0194445	-0.313889	-0.375	-0.0880952	-0.26875
-0.266667	-0.0194445	-0.311111	-0.375	-0.0880952	-0.26875
-0.266667	-0.0194445	-0.311111	-0.375	-0.0880952	-0.26875
-0.266667	-0.0194445	-0.311111	-0.375	-0.0857142	-0.26875
-0.266667	-0.0194445	-0.311111	-0.375	-0.0857142	-0.26875
-0.266667	-0.0194445	-0.311111	-0.375	-0.0857142	-0.26875
-0.266667	-0.0194445	-0.311111	-0.375	-0.0857142	-0.26875
-0.266667	-0.0194445	-0.311111	-0.375	-0.0857142	-0.26875
-0.266667	-0.0194445	-0.311111	-0.375	-0.0857142	-0.26875
-0.266667	-0.0194445	-0.311111	-0.375	-0.0857142	-0.26875
-0.266667	-0.0194445	-0.311111	-0.375	-0.0857142	-0.26875
-0.266667	-0.0194445	-0.311111	-0.375	-0.0857142	-0.26875
-0.266667	-0.0194445	-0.311111	-0.375	-0.0857142	-0.26875
-0.266667	-0.0194445	-0.311111	-0.375	-0.0857142	-0.26875
-0.266667	-0.0194445	-0.311111	-0.375	-0.0857142	-0.26875
-0.266667	-0.0194445	-0.311111	-0.375	-0.0857142	-0.26875
-0.266667	-0.0194445	-0.311111	-0.375	-0.0857142	-0.26875
-0.266667	-0.0194445	-0.311111	-0.375	-0.0857142	-0.26875
-0.266667	-0.0194445	-0.311111	-0.375	-0.0833333	-0.26875
-0.266667	-0.0194445	-0.308333	-0.375	-0.0809523	-0.26875
-0.266667	-0.0194445	-0.308333	-0.375	-0.0809523	-0.26875
-0.266667	-0.0194445	-0.308333	-0.375	-0.0809523	-0.26875
-0.266667	-0.0194445	-0.308333	-0.375	-0.0809523	-0.26875
-0.266667	-0.0194445	-0.308333	-0.375	-0.0809523	-0.26875
-0.266667	-0.0194445	-0.308333	-0.375	-0.0809523	-0.26875
-0.266667	-0.0194445	-0.308333	-0.375	-0.0809523	-0.266667
-0.266667	-0.0194445	-0.308333	-0.375	-0.0809523	-0.266667
-0.266667	-0.0194445	-0.308333	-0.375	-0.0809523	-0.266667
-0.266667	-0.0194445	-0.308333	-0.372222	-0.0809523	-0.266667
-0.266667	-0.0194445	-0.308333	-0.372222	-0.0809523	-0.266667
-0.266667	-0.0194445	-0.308333	-0.372222	-0.0809523	-0.266667
-0.266667	-0.0166667	-0.305556	-0.372222	-0.0809523	-0.266667
-0.266667	-0.0166667	-0.305556	-0.372222	-0.0809523	-0.266667
-0.266667	-0.0166667	-0.305556	-0.372222	-0.0809523	-0.266667
-0.266667	-0.0166667	-0.305556	-0.372222	-0.0809523	-0.266667
-0.266667	-0.0166667	-0.305556	-0.372222	-0.0809523	-0.266667
-0.266667	-0.0166667	-0.305556	-0.372222	-0.0809523	-0.266667
-0.266667	-0.0166667	-0.305556	-0.372222	-0.0809523	-0.266667
-0.266667	-0.0166667	-0.305556	-0.372222	-0.0809523	-0.266667
-0.266667	-0.0166667	-0.305556	-0.372222	-0.0809523	-0.266667
-0.266667	-0.0166667	-0.305556	-0.372222	-0.0809523	-0.266667
-0.263889	-0.0166667	-0.305556	-0.372222	-0.0809523	-0.266667
-0.263889	-0.0166667	-0.305556	-0.372222	-0.0809523	-0.266667
-0.263889	-0.0166667	-0.305556	-0.372222	-0.0809523	-0.266667
-0.263889	-0.0166667	-0.305556	-0.369444	-0.0809523	-0.264583
-0.263889	-0.0166667	-0.302778	-0.369444	-0.0809523	-0.264583
-0.263889	-0.0166667	-0.302778	-0.369444	-0.0809523	-0.264583
-0.263889	-0.0166667	-0.302778	-0.369444	-0.0809523	-0.2625
-0.263889	-0.0138889	-0.302778	-0.369444	-0.0809523	-0.2625
-0.263889	-0.0138889	-0.302778	-0.369444	-0.0809523	-0.2625
-0.261111	-0.0138889	-0.302778	-0.369444	-0.0809523	-0.2625
-0.261111	-0.0138889	-0.302778	-0.369444	-0.0809523	-0.2625
-0.261111	-0.0138889	-0.302778	-0.366667	-0.0809523	-0.2625
-0.261111	-0.0138889	-0.302778	-0.366667	-0.0809523	-0.2625
-0.261111	-0.0138889	-0.302778	-0.366667	-0.0809523	-0.2625
-0.261111	-0.0138889	-0.302778	-0.366667	-0.0809523	-0.2625
-0.261111	-0.0138889	-0.302778	-0.366667	-0.0809523	-0.2625
-0.261111	-0.0138889	-0.302778	-0.366667	-0.0809523	-0.2625
-0.261111	-0.0138889	-0.302778	-0.366667	-0.0809523	-0.2625
-0.261111	-0.0138889	-0.302778	-0.366667	-0.0809523	-0.2625
-0.261111	-0.0138889	-0.302778	-0.366667	-0.0809523	-0.2625
-0.261111	-0.0111111	-0.302778	-0.366667	-0.0809523	-0.2625
-0.261111	-0.0111111	-0.302778	-0.366667	-0.0809523	-0.2625
-0.261111	-0.0111111	-0.302778	-0.366667	-0.0809523	-0.2625
-0.261111	-0.0111111	-0.302778	-0.366667	-0.0785714	-0.2625
-0.261111	-0.0111111	-0.302778	-0.366667	-0.0785714	-0.2625
-0.258333	-0.0111111	-0.302778	-0.366667	-0.0785714	-0.2625
-0.258333	-0.0111111	-0.302778	-0.366667	-0.0785714	-0.2625
-0.258333	-0.0111111	-0.302778	-0.366667	-0.0785714	-0.2625
-0.258333	-0.0111111	-0.302778	-0.366667	-0.0785714	-0.2625
-0.258333	-0.0111111	-0.302778	-0.366667	-0.0785714	-0.2625
-0.258333	-0.0111111	-0.302778	-0.366667	-0.0785714	-0.2625
-0.258333	-0.0111111	-0.302778	-0.366667	-0.0785714	-0.2625
-0.258333	-0.0111111	-0.302778	-0.366667	-0.0785714	-0.2625
-0.258333	-0.0111111	-0.302778	-0.366667	-0.0785714	-0.2625
-0.258333	-0.0111111	-0.302778	-0.366667	-0.0785714	-0.2625
-0.258333	-0.0111111	-0.302778	-0.363889	-0.0761904	-0.2625
-0.258333	-0.0111111	-0.302778	-0.363889	-0.0761904	-0.2625
-0.258333	-0.0111111	-0.3	-0.363889	-0.0761904	-0.2625
-0.258333	-0.00833336	-0.3	-0.363889	-0.0761904	-0.2625
-0.258333	-0.00833336	-0.3	-0.363889	-0.0761904	-0.2625
-0.258333	-0.00833336	-0.3	-0.361111	-0.0761904	-0.2625
-0.258333	-0.00833336	-0.3	-0.361111	-0.0761904	-0.260417
-0.258333	-0.00833336	-0.3	-0.361111	-0.0761904	-0.260417
-0.258333	-0.00555558	-0.3	-0.361111	-0.0761904	-0.260417
-0.258333	-0.00555558	-0.3	-0.361111	-0.0761904	-0.260417
-0.255556	-0.00555558	-0.3	-0.361111	-0.0761904	-0.260417
-0.255556	-0.00555558	-0.3	-0.361111	-0.0761904	-0.260417
-0.255556	-0.00555558	-0.3	-0.358333	-0.0738095	-0.260417
-0.255556	-0.00555558	-0.3	-0.358333	-0.0738095	-0.260417
-0.255556	-0.00555558	-0.3	-0.358333	-0.0738095	-0.260417
-0.255556	-0.00555558	-0.3	-0.358333	-0.0738095	-0.260417
-0.255556	-0.00555558	-0.3	-0.358333	-0.0738095	-0.260417
-0.255556	-0.00555558	-0.3	-0.358333	-0.0738095	-0.260417
-0.252778	-0.00555558	-0.3	-0.358333	-0.0738095	-0.260417
-0.252778	-0.00555558	-0.3	-0.358333	-0.0738095	-0.260417
-0.252778	-0.00555558	-0.3	-0.358333	-0.0738095	-0.258333
-0.252778	-0.00555558	-0.3	-0.358333	-0.0738095	-0.258333
-0.252778	-0.00555558	-0.3	-0.358333	-0.0738095	-0.258333
-0.252778	-0.00555558	-0.3	-0.358333	-0.0738095	-0.258333
-0.25	-0.0027778	-0.3	-0.358333	-0.0738095	-0.258333
-0.25	-0.0027778	-0.3	-0.358333	-0.0738095	-0.258333
-0.25	-0.0027778	-0.3	-0.358333	-0.0738095	-0.258333
-0.25	-0.0027778	-0.3	-0.358333	-0.0738095	-0.258333
-0.25	-0.0027778	-0.3	-0.358333	-0.0738095	-0.258333
-0.25	-0.0027778	-0.3	-0.358333	-0.0738095	-0.258333
-0.25	-0.0027778	-0.3	-0.358333	-0.0738095	-0.258333
-0.25	-0.0027778	-0.3	-0.358333	-0.0738095	-0.258333
-0.25	-0.0027778	-0.3	-0.358333	-0.0738095	-0.25625
-0.25	-0.0027778	-0.3	-0.358333	-0.0738095	-0.25625
-0.25	-0.0027778	-0.3	-0.358333	-0.0738095	-0.25625
-0.25	-0.0027778	-0.3	-0.358333	-0.0738095	-0.25625
-0.25	-0.0027778	-0.3	-0.358333	-0.0738095	-0.25625
-0.25	-0.0027778	-0.3	-0.355556	-0.0738095	-0.25625
-0.25	-0.0027778	-0.3	-0.355556	-0.0738095	-0.25625
-0.25	-0.0027778	-0.3	-0.355556	-0.0714285	-0.25625
-0.25	-0.0027778	-0.3	-0.355556	-0.0714285	-0.25625
-0.25	-0.0027778	-0.3	-0.355556	-0.0714285	-0.25625
-0.25	-0.0027778	-0.3	-0.355556	-0.0714285	-0.25625
-0.247222	-0.0027778	-0.3	-0.355556	-0.0714285	-0.25625
-0.247222	-0.0027778	-0.3	-0.355556	-0.0714285	-0.25625
-0.247222	-0.0027778	-0.3	-0.355556	-0.0714285	-0.25625
-0.247222	-2.21667e-08	-0.3	-0.355556	-0.0714285	-0.25625
-0.247222	-2.21667e-08	-0.3	-0.355556	-0.0690476	-0.25625
-0.247222	-2.21667e-08	-0.3	-0.355556	-0.0690476	-0.25625
-0.247222	-2.21667e-08	-0.3	-0.355556	-0.0690476	-0.25625
-0.247222	-2.21667e-08	-0.3	-0.355556	-0.0690476	-0.254167
-0.247222	-2.21667e-08	-0.3	-0.355556	-0.0690476	-0.254167
-0.247222	-2.21667e-08	-0.3	-0.355556	-0.0690476	-0.254167
-0.247222	-2.21667e-08	-0.3	-0.355556	-0.0690476	-0.254167
-0.247222	-2.21667e-08	-0.3	-0.355556	-0.0690476	-0.254167
-0.247222	-2.21667e-08	-0.3	-0.355556	-0.0690476	-0.254167
-0.247222	-2.21667e-08	-0.297222	-0.355556	-0.0690476	-0.254167
-0.247222	-2.21667e-08	-0.294444	-0.355556	-0.0690476	-0.254167
-0.247222	-2.21667e-08	-0.294444	-0.355556	-0.0690476	-0.254167
-0.247222	-2.21667e-08	-0.294444	-0.355556	-0.0690476	-0.254167
-0.247222	-2.21667e-08	-0.294444	-0.355556	-0.0690476	-0.254167
-0.247222	-2.21667e-08	-0.294444	-0.355556	-0.0690476	-0.254167
-0.247222	-2.21667e-08	-0.294444	-0.355556	-0.0666666	-0.254167
-0.247222	-2.21667e-08	-0.294444	-0.355556	-0.0666666	-0.254167
-0.247222	-2.21667e-08	-0.294444	-0.355556	-0.0666666	-0.252083
-0.247222	-2.21667e-08	-0.294444	-0.355556	-0.0666666	-0.252083
-0.247222	-2.21667e-08	-0.294444	-0.355556	-0.0666666	-0.252083
-0.247222	-2.21667e-08	-0.294444	-0.355556	-0.0666666	-0.252083
-0.247222	-2.21667e-08	-0.294444	-0.355556	-0.0666666	-0.252083
-0.247222	-2.21667e-08	-0.294444	-0.355556	-0.0666666	-0.252083
-0.247222	-2.21667e-08	-0.294444	-0.355556	-0.0666666	-0.252083
-0.247222	-2.21667e-08	-0.294444	-0.355556	-0.0666666	-0.252083
-0.247222	-2.21667e-08	-0.294444	-0.355556	-0.0666666	-0.252083
-0.247222	-2.21667e-08	-0.294444	-0.355556	-0.0666666	-0.252083
-0.247222	-2.21667e-08	-0.294444	-0.355556	-0.0666666	-0.252083
-0.247222	-2.21667e-08	-0.291667	-0.355556	-0.0666666	-0.252083
-0.247222	-2.21667e-08	-0.291667	-0.355556	-0.0666666	-0.25
-0.247222	-2.21667e-08	-0.291667	-0.355556	-0.0666666	-0.25
-0.247222	-2.21667e-08	-0.291667	-0.355556	-0.0642857	-0.25
-0.247222	-2.21667e-08	-0.291667	-0.355556	-0.0642857	-0.25
-0.247222	-2.21667e-08	-0.291667	-0.355556	-0.0642857	-0.25
-0.247222	-2.21667e-08	-0.291667	-0.355556	-0.0642857	-0.25
-0.247222	-2.21667e-08	-0.291667	-0.355556	-0.0642857	-0.25
-0.247222	-2.21667e-08	-0.291667	-0.355556	-0.0642857	-0.25
-0.247222	-2.21667e-08	-0.291667	-0.355556	-0.0642857	-0.25
-0.247222	-2.21667e-08	-0.291667	-0.355556	-0.0642857	-0.25
-0.247222	-2.21667e-08	-0.291667	-0.355556	-0.0642857	-0.25
-0.247222	-2.21667e-08	-0.291667	-0.355556	-0.0642857	-0.25
-0.247222	-2.21667e-08	-0.291667	-0.355556	-0.0642857	-0.247917
-0.247222	-2.21667e-08	-0.291667	-0.355556	-0.0642857	-0.247917
-0.247222	-2.21667e-08	-0.291667	-0.355556	-0.0642857	-0.247917
-0.247222	-2.21667e-08	-0.291667	-0.355556	-0.0642857	-0.247917
-0.247222	-2.21667e-08	-0.291667	-0.352778	-0.0642857	-0.247917
-0.247222	-2.21667e-08	-0.291667	-0.35	-0.0642857	-0.247917
-0.247222	-2.21667e-08	-0.291667	-0.35	-0.0642857	-0.247917
-0.247222	-2.21667e-08	-0.291667	-0.35	-0.0642857	-0.247917
-0.247222	0.00277776	-0.291667	-0.35	-0.0642857	-0.247917
-0.247222	0.00277776	-0.291667	-0.35	-0.0642857	-0.247917
-0.247222	0.00555553	-0.291667	-0.35	-0.0642857	-0.247917
-0.247222	0.00555553	-0.291667	-0.35	-0.0642857	-0.247917
-0.247222	0.00555553	-0.291667	-0.35	-0.0642857	-0.247917
-0.247222	0.00555553	-0.291667	-0.35	-0.0642857	-0.247917
-0.247222	0.00555553	-0.291667	-0.35	-0.0642857	-0.247917
-0.247222	0.00555553	-0.291667	-0.35	-0.0642857	-0.247917
-0.247222	0.00555553	-0.291667	-0.35	-0.0642857	-0.247917
-0.247222	0.00555553	-0.291667	-0.35	-0.0642857	-0.247917
-0.247222	0.00555553	-0.291667	-0.35	-0.0642857	-0.247917
-0.247222	0.00555553	-0.291667	-0.35	-0.0642857	-0.247917
-0.247222	0.00555553	-0.291667	-0.347222	-0.0642857	-0.247917
-0.247222	0.00555553	-0.291667	-0.347222	-0.0642857	-0.247917
-0.247222	0.00555553	-0.291667	-0.347222	-0.0642857	-0.247917
-0.247222	0.00833331	-0.291667	-0.347222	-0.0642857	-0.247917
-0.247222	0.00833331	-0.291667	-0.347222	-0.0642857	-0.247917
-0.247222	0.00833331	-0.291667	-0.347222	-0.0642857	-0.247917
-0.247222	0.00833331	-0.291667	-0.347222	-0.0642857	-0.247917
-0.247222	0.00833331	-0.291667	-0.347222	-0.0642857	-0.247917
-0.247222	0.00833331	-0.291667	-0.347222	-0.0642857	-0.247917
-0.247222	0.00833331	-0.291667	-0.347222	-0.0642857	-0.247917
-0.247222	0.00833331	-0.291667	-0.347222	-0.0642857	-0.247917
-0.247222	0.00833331	-0.291667	-0.347222	-0.0642857	-0.247917
-0.244444	0.00833331	-0.291667	-0.347222	-0.0642857	-0.247917
-0.241667	0.00833331	-0.291667	-0.347222	-0.0642857	-0.247917
-0.241667	0.00833331	-0.291667	-0.347222	-0.0642857	-0.247917
-0.241667	0.00833331	-0.291667	-0.347222	-0.0642857	-0.247917
-0.241667	0.00833331	-0.291667	-0.347222	-0.0642857	-0.247917
-0.241667	0.00833331	-0.291667	-0.347222	-0.0642857	-0.247917
-0.241667	0.00833331	-0.291667	-0.347222	-0.0642857	-0.247917
-0.241667	0.00833331	-0.291667	-0.347222	-0.0642857	-0.247917
-0.241667	0.00833331	-0.291667	-0.347222	-0.0642857	-0.247917
-0.241667	0.00833331	-0.291667	-0.347222	-0.0642857	-0.247917
-0.241667	0.00833331	-0.291667	-0.347222	-0.0642857	-0.247917
-0.241667	0.00833331	-0.291667	-0.347222	-0.0642857	-0.247917
-0.241667	0.00833331	-0.291667	-0.347222	-0.0642857	-0.247917
-0.241667	0.00833331	-0.291667	-0.347222	-0.0642857	-0.247917
-0.241667	0.00833331	-0.288889	-0.347222	-0.0642857	-0.247917
-0.241667	0.00833331	-0.288889	-0.347222	-0.0642857	-0.247917
-0.241667	0.00833331	-0.286111	-0.347222	-0.0642857	-0.247917
-0.241667	0.00833331	-0.286111	-0.347222	-0.0642857	-0.247917
-0.241667	0.00833331	-0.286111	-0.347222	-0.0642857	-0.247917
-0.241667	0.00833331	-0.286111	-0.347222	-0.0642857	-0.247917
-0.241667	0.00833331	-0.286111	-0.347222	-0.0642857	-0.247917
-0.241667	0.00833331	-0.286111	-0.347222	-0.0642857	-0.247917
-0.238889	0.00833331	-0.286111	-0.347222	-0.0642857	-0.247917
-0.238889	0.00833331	-0.286111	-0.347222	-0.0642857	-0.247917
-0.238889	0.00833331	-0.286111	-0.347222	-0.0642857	-0.247917
-0.238889	0.00833331	-0.286111	-0.347222	-0.0642857	-0.247917
-0.238889	0.00833331	-0.286111	-0.347222	-0.0642857	-0.247917
-0.238889	0.00833331	-0.286111	-0.347222	-0.0642857	-0.247917
-0.238889	0.00833331	-0.286111	-0.347222	-0.0642857	-0.247917
-0.238889	0.00833331	-0.286111	-0.347222	-0.0642857	-0.247917
-0.238889	0.00833331	-0.286111	-0.347222	-0.0642857	-0.247917
-0.238889	0.00833331	-0.286111	-0.347222	-0.0642857	-0.247917
-0.238889	0.00833331	-0.286111	-0.347222	-0.0642857	-0.247917
-0.238889	0.00833331	-0.286111	-0.347222	-0.0642857	-0.247917
-0.238889	0.00833331	-0.286111	-0.347222	-0.0642857	-0.247917
-0.238889	0.00833331	-0.286111	-0.347222	-0.0642857	-0.247917
-0.238889	0.00833331	-0.286111	-0.347222	-0.0642857	-0.247917
-0.238889	0.00833331	-0.286111	-0.347222	-0.0642857	-0.247917
-0.238889	0.00833331	-0.286111	-0.347222	-0.0642857	-0.247917
-0.238889	0.00833331	-0.286111	-0.347222	-0.0642857	-0.247917
-0.238889	0.00833331	-0.286111	-0.347222	-0.0619047	-0.247917
-0.238889	0.00833331	-0.286111	-0.347222	-0.0619047	-0.247917
-0.238889	0.00833331	-0.286111	-0.347222	-0.0595238	-0.247917
-0.238889	0.00833331	-0.286111	-0.347222	-0.0595238	-0.247917
-0.238889	0.00833331	-0.286111	-0.347222	-0.0595238	-0.247917
-0.238889	0.00833331	-0.286111	-0.347222	-0.0595238	-0.247917
-0.238889	0.00833331	-0.286111	-0.347222	-0.0595238	-0.247917
-0.238889	0.00833331	-0.286111	-0.344444	-0.0595238	-0.247917
-0.238889	0.00833331	-0.286111	-0.344444	-0.0595238	-0.247917
-0.238889	0.00833331	-0.286111	-0.344444	-0.0595238	-0.247917
-0.238889	0.00833331	-0.286111	-0.344444	-0.0595238	-0.247917
-0.238889	0.00833331	-0.286111	-0.344444	-0.0595238	-0.245833
-0.238889	0.00833331	-0.286111	-0.341667	-0.0595238	-0.245833
-0.238889	0.00833331	-0.286111	-0.341667	-0.0595238	-0.245833
-0.238889	0.00833331	-0.286111	-0.341667	-0.0595238	-0.245833
-0.238889	0.00833331	-0.286111	-0.341667	-0.0571428	-0.245833
-0.238889	0.00833331	-0.286111	-0.341667	-0.0571428	-0.24375
-0.238889	0.00833331	-0.286111	-0.341667	-0.0571428	-0.24375
-0.238889	0.00833331	-0.286111	-0.341667	-0.0571428	-0.24375
-0.238889	0.00833331	-0.286111	-0.341667	-0.0571428	-0.24375
-0.238889	0.00833331	-0.286111	-0.341667	-0.0571428	-0.24375
-0.238889	0.00833331	-0.286111	-0.341667	-0.0571428	-0.24375
-0.238889	0.00833331	-0.286111	-0.341667	-0.0571428	-0.24375
-0.238889	0.0111111	-0.286111	-0.341667	-0.0571428	-0.24375
-0.238889	0.0138889	-0.286111	-0.341667	-0.0571428	-0.24375
-0.238889	0.0138889	-0.286111	-0.341667	-0.0571428	-0.24375
-0.238889	0.0138889	-0.286111	-0.341667	-0.0571428	-0.24375
-0.238889	0.0138889	-0.286111	-0.341667	-0.0571428	-0.24375
-0.238889	0.0138889	-0.286111	-0.341667	-0.0571428	-0.24375
-0.238889	0.0138889	-0.286111	-0.341667	-0.0571428	-0.24375
-0.238889	0.0138889	-0.286111	-0.341667	-0.0571428	-0.24375
-0.238889	0.0138889	-0.286111	-0.341667	-0.0571428	-0.241667
-0.238889	0.0138889	-0.286111	-0.341667	-0.0571428	-0.241667
-0.238889	0.0138889	-0.286111	-0.341667	-0.0571428	-0.241667
-0.238889	0.0138889	-0.286111	-0.341667	-0.0571428	-0.241667
-0.238889	0.0138889	-0.286111	-0.341667	-0.0571428	-0.241667
-0.238889	0.0138889	-0.286111	-0.341667	-0.0571428	-0.241667
-0.238889	0.0138889	-0.286111	-0.341667	-0.0571428	-0.241667
-0.238889	0.0138889	-0.286111	-0.341667	-0.0571428	-0.241667
-0.238889	0.0138889	-0.286111	-0.341667	-0.0571428	-0.241667
-0.238889	0.0138889	-0.286111	-0.341667	-0.0571428	-0.241667
-0.238889	0.0138889	-0.286111	-0.341667	-0.0571428	-0.241667
-0.236111	0.0138889	-0.286111	-0.341667	-0.0571428	-0.241667
-0.236111	0.0138889	-0.286111	-0.341667	-0.0571428	-0.241667
-0.236111	0.0138889	-0.286111	-0.341667	-0.0571428	-0.241667
-0.236111	0.0138889	-0.286111	-0.341667	-0.0571428	-0.241667
-0.233333	0.0138889	-0.286111	-0.341667	-0.0571428	-0.241667
-0.233333	0.0138889	-0.286111	-0.341667	-0.0571428	-0.241667
-0.233333	0.0138889	-0.286111	-0.341667	-0.0571428	-0.241667
-0.233333	0.0138889	-0.286111	-0.341667	-0.0571428	-0.241667
-0.233333	0.0138889	-0.286111	-0.341667	-0.0571428	-0.241667
-0.233333	0.0138889	-0.286111	-0.341667	-0.0571428	-0.241667
-0.233333	0.0138889	-0.286111	-0.341667	-0.0571428	-0.241667
-0.233333	0.0138889	-0.286111	-0.341667	-0.0571428	-0.241667
-0.233333	0.0138889	-0.286111	-0.341667	-0.0571428	-0.241667
-0.233333	0.0138889	-0.286111	-0.341667	-0.0571428	-0.241667
-0.233333	0.0138889	-0.286111	-0.341667	-0.0571428	-0.241667
-0.233333	0.0138889	-0.286111	-0.341667	-0.0571428	-0.241667
-0.233333	0.0138889	-0.286111	-0.341667	-0.0571428	-0.241667
-0.233333	0.0138889	-0.286111	-0.341667	-0.0571428	-0.241667
-0.233333	0.0138889	-0.286111	-0.341667	-0.0571428	-0.241667
-0.233333	0.0138889	-0.286111	-0.341667	-0.0571428	-0.241667
-0.233333	0.0138889	-0.286111	-0.341667	-0.0571428	-0.241667
-0.233333	0.0138889	-0.286111	-0.341667	-0.0571428	-0.241667
-0.233333	0.0138889	-0.286111	-0.341667	-0.0571428	-0.241667
-0.233333	0.0138889	-0.286111	-0.341667	-0.0571428	-0.241667
-0.233333	0.0138889	-0.286111	-0.341667	-0.0571428	-0.241667
-0.233333	0.0138889	-0.286111	-0.341667	-0.0571428	-0.241667
-0.233333	0.0138889	-0.286111	-0.341667	-0.0571428	-0.241667
-0.233333	0.0138889	-0.286111	-0.341667	-0.0571428	-0.241667
-0.233333	0.0138889	-0.286111	-0.341667	-0.0571428	-0.241667
-0.233333	0.0138889	-0.286111	-0.341667	-0.0571428	-0.241667
-0.233333	0.0138889	-0.286111	-0.341667	-0.0571428	-0.241667
-0.233333	0.0138889	-0.286111	-0.341667	-0.0571428	-0.241667
-0.233333	0.0138889	-0.286111	-0.341667	-0.0571428	-0.241667
-0.233333	0.0138889	-0.286111	-0.341667	-0.0571428	-0.239583
-0.233333	0.0138889	-0.286111	-0.341667	-0.0571428	-0.239583
-0.233333	0.0138889	-0.286111	-0.341667	-0.0571428	-0.239583
-0.233333	0.0138889	-0.286111	-0.341667	-0.0571428	-0.239583
-0.233333	0.0138889	-0.286111	-0.341667	-0.0571428	-0.2375
-0.233333	0.0138889	-0.283333	-0.341667	-0.0571428	-0.2375
-0.233333	0.0138889	-0.283333	-0.341667	-0.0571428	-0.2375
-0.233333	0.0138889	-0.283333	-0.341667	-0.0547619	-0.2375
-0.233333	0.0138889	-0.283333	-0.341667	-0.0547619	-0.2375
-0.233333	0.0138889	-0.283333	-0.341667	-0.0523809	-0.2375
-0.233333	0.0138889	-0.283333	-0.341667	-0.0523809	-0.2375
-0.233333	0.0138889	-0.283333	-0.341667	-0.0523809	-0.2375
-0.233333	0.0138889	-0.283333	-0.341667	-0.0523809	-0.2375
-0.233333	0.0138889	-0.283333	-0.341667	-0.0523809	-0.2375
-0.233333	0.0138889	-0.283333	-0.341667	-0.0523809	-0.2375
-0.233333	0.0138889	-0.283333	-0.341667	-0.0523809	-0.2375
-0.233333	0.0138889	-0.280556	-0.341667	-0.0523809	-0.2375
-0.233333	0.0138889	-0.280556	-0.341667	-0.0523809	-0.2375
-0.233333	0.0138889	-0.277778	-0.341667	-0.0523809	-0.2375
-0.233333	0.0138889	-0.277778	-0.341667	-0.0523809	-0.2375
-0.233333	0.0138889	-0.277778	-0.341667	-0.0523809	-0.2375
-0.233333	0.0138889	-0.277778	-0.341667	-0.0523809	-0.2375
-0.233333	0.0138889	-0.277778	-0.341667	-0.0523809	-0.2375
-0.233333	0.0138889	-0.277778	-0.341667	-0.0523809	-0.2375
-0.233333	0.0138889	-0.277778	-0.341667	-0.0523809	-0.2375
-0.233333	0.0138889	-0.277778	-0.341667	-0.0523809	-0.2375
-0.233333	0.0138889	-0.277778	-0.341667	-0.0523809	-0.2375
-0.233333	0.0138889	-0.277778	-0.341667	-0.0523809	-0.2375
-0.233333	0.0138889	-0.277778	-0.341667	-0.0523809	-0.2375
-0.233333	0.0138889	-0.277778	-0.341667	-0.0523809	-0.2375
-0.233333	0.0138889	-0.277778	-0.341667	-0.0523809	-0.2375
-0.233333	0.0138889	-0.277778	-0.341667	-0.0523809	-0.2375
-0.233333	0.0138889	-0.277778	-0.341667	-0.0523809	-0.2375
-0.233333	0.0166666	-0.277778	-0.341667	-0.0523809	-0.2375
-0.233333	0.0166666	-0.277778	-0.341667	-0.0523809	-0.2375
-0.233333	0.0166666	-0.277778	-0.341667	-0.0523809	-0.2375
-0.233333	0.0166666	-0.277778	-0.341667	-0.0523809	-0.2375
-0.233333	0.0166666	-0.277778	-0.341667	-0.0523809	-0.2375
-0.233333	0.0166666	-0.277778	-0.341667	-0.0523809	-0.2375
-0.233333	0.0166666	-0.277778	-0.341667	-0.0523809	-0.2375
-0.233333	0.0166666	-0.277778	-0.341667	-0.0523809	-0.2375
-0.233333	0.0166666	-0.277778	-0.338889	-0.0523809	-0.2375
-0.233333	0.0194444	-0.277778	-0.338889	-0.0523809	-0.2375
-0.233333	0.0222222	-0.277778	-0.338889	-0.0523809	-0.2375
-0.233333	0.0222222	-0.277778	-0.338889	-0.0523809	-0.2375
-0.233333	0.0222222	-0.277778	-0.338889	-0.0523809	-0.2375
-0.233333	0.0222222	-0.277778	-0.338889	-0.0523809	-0.2375
-0.233333	0.0222222	-0.277778	-0.338889	-0.0523809	-0.2375
-0.233333	0.0222222	-0.277778	-0.338889	-0.0523809	-0.2375
-0.233333	0.0222222	-0.277778	-0.336111	-0.0523809	-0.2375
-0.233333	0.0222222	-0.277778	-0.336111	-0.0523809	-0.2375
-0.233333	0.0222222	-0.277778	-0.333333	-0.0523809	-0.2375
-0.233333	0.0222222	-0.277778	-0.333333	-0.0523809	-0.2375
-0.233333	0.0222222	-0.277778	-0.333333	-0.0523809	-0.2375
-0.233333	0.0222222	-0.277778	-0.333333	-0.0523809	-0.2375
-0.233333	0.0222222	-0.277778	-0.333333	-0.0523809	-0.2375
-0.233333	0.0222222	-0.277778	-0.333333	-0.0523809	-0.2375
-0.233333	0.0222222	-0.277778	-0.333333	-0.0523809	-0.2375
-0.233333	0.0222222	-0.277778	-0.333333	-0.0523809	-0.2375
-0.233333	0.0222222	-0.277778	-0.333333	-0.0523809	-0.2375
-0.233333	0.0222222	-0.277778	-0.333333	-0.0523809	-0.2375
-0.233333	0.0222222	-0.277778	-0.333333	-0.0523809	-0.2375
-0.233333	0.0222222	-0.277778	-0.333333	-0.0523809	-0.2375
-0.233333	0.0222222	-0.277778	-0.333333	-0.0523809	-0.2375
-0.233333	0.0222222	-0.277778	-0.333333	-0.0523809	-0.2375
-0.233333	0.0222222	-0.277778	-0.333333	-0.0523809	-0.2375
-0.233333	0.0222222	-0.277778	-0.333333	-0.0523809	-0.2375
-0.233333	0.0222222	-0.277778	-0.333333	-0.0523809	-0.2375
-0.233333	0.0222222	-0.277778	-0.333333	-0.0523809	-0.2375
-0.233333	0.0222222	-0.277778	-0.333333	-0.0523809	-0.2375
-0.233333	0.0222222	-0.277778	-0.333333	-0.0523809	-0.2375
-0.233333	0.0222222	-0.277778	-0.333333	-0.0523809	-0.2375
-0.233333	0.0222222	-0.277778	-0.333333	-0.0523809	-0.2375
-0.233333	0.0222222	-0.277778	-0.333333	-0.0523809	-0.2375
-0.233333	0.0222222	-0.277778	-0.333333	-0.0523809	-0.2375
-0.233333	0.0222222	-0.277778	-0.333333	-0.0523809	-0.2375
-0.233333	0.0222222	-0.277778	-0.333333	-0.0523809	-0.235417
-0.233333	0.0222222	-0.277778	-0.333333	-0.0523809	-0.235417
-0.233333	0.0222222	-0.277778	-0.333333	-0.0523809	-0.235417
-0.233333	0.0222222	-0.277778	-0.333333	-0.0523809	-0.235417
-0.233333	0.0222222	-0.277778	-0.333333	-0.0523809	-0.235417
-0.233333	0.0222222	-0.277778	-0.333333	-0.0523809	-0.235417
-0.233333	0.0222222	-0.277778	-0.333333	-0.0523809	-0.235417
-0.233333	0.0222222	-0.277778	-0.333333	-0.0523809	-0.235417
-0.233333	0.0222222	-0.277778	-0.333333	-0.0523809	-0.235417
-0.233333	0.0222222	-0.277778	-0.333333	-0.0523809	-0.235417
-0.233333	0.0222222	-0.277778	-0.333333	-0.0523809	-0.235417
-0.233333	0.0222222	-0.277778	-0.333333	-0.0523809	-0.235417
-0.233333	0.0222222	-0.277778	-0.333333	-0.0523809	-0.235417
-0.233333	0.0222222	-0.277778	-0.333333	-0.0523809	-0.235417
-0.233333	0.0222222	-0.277778	-0.333333	-0.0523809	-0.235417
-0.233333	0.0222222	-0.277778	-0.333333	-0.0523809	-0.235417
-0.233333	0.0222222	-0.277778	-0.333333	-0.0523809	-0.235417
-0.230556	0.0222222	-0.277778	-0.333333	-0.0523809	-0.235417
-0.230556	0.0222222	-0.277778	-0.333333	-0.0523809	-0.235417
-0.230556	0.0222222	-0.277778	-0.333333	-0.0523809	-0.235417
-0.230556	0.0222222	-0.277778	-0.333333	-0.0523809	-0.235417
-0.230556	0.0222222	-0.277778	-0.333333	-0.0523809	-0.235417
-0.230556	0.0222222	-0.277778	-0.333333	-0.0523809	-0.235417
-0.230556	0.0222222	-0.277778	-0.333333	-0.0523809	-0.235417
-0.230556	0.0222222	-0.277778	-0.333333	-0.0523809	-0.235417
-0.230556	0.0222222	-0.277778	-0.333333	-0.05	-0.235417
-0.230556	0.0222222	-0.277778	-0.333333	-0.05	-0.235417
-0.230556	0.0222222	-0.277778	-0.333333	-0.05	-0.235417
-0.230556	0.0222222	-0.277778	-0.333333	-0.05	-0.235417
-0.227778	0.0222222	-0.277778	-0.333333	-0.05	-0.235417
-0.227778	0.0222222	-0.275	-0.333333	-0.05	-0.233333
-0.227778	0.0222222	-0.275	-0.333333	-0.05	-0.233333
-0.227778	0.0222222	-0.275	-0.333333	-0.05	-0.23125
-0.225	0.0222222	-0.275	-0.333333	-0.05	-0.23125
-0.225	0.0222222	-0.275	-0.333333	-0.05	-0.23125
-0.225	0.0222222	-0.275	-0.333333	-0.05	-0.23125
-0.225	0.0222222	-0.275	-0.333333	-0.05	-0.23125
-0.225	0.0222222	-0.275	-0.333333	-0.05	-0.23125
-0.225	0.0222222	-0.275	-0.333333	-0.05	-0.23125
-0.225	0.0222222	-0.275	-0.333333	-0.05	-0.23125
-0.225	0.0222222	-0.275	-0.333333	-0.05	-0.23125
-0.225	0.0222222	-0.275	-0.333333	-0.05	-0.23125
-0.225	0.0222222	-0.275	-0.333333	-0.05	-0.23125
-0.225	0.0222222	-0.275	-0.333333	-0.05	-0.23125
-0.225	0.0222222	-0.275	-0.333333	-0.05	-0.23125
-0.225	0.0222222	-0.275	-0.333333	-0.05	-0.23125
-0.225	0.0222222	-0.275	-0.333333	-0.05	-0.23125
-0.225	0.0222222	-0.275	-0.333333	-0.05	-0.23125
-0.225	0.0222222	-0.275	-0.333333	-0.05	-0.23125
-0.225	0.0222222	-0.272222	-0.333333	-0.05	-0.23125
-0.225	0.0222222	-0.272222	-0.333333	-0.047619	-0.23125
-0.225	0.0222222	-0.272222	-0.333333	-0.0452381	-0.23125
-0.225	0.025	-0.272222	-0.333333	-0.0452381	-0.23125
-0.225	0.025	-0.272222	-0.333333	-0.0452381	-0.23125
-0.225	0.025	-0.272222	-0.333333	-0.0452381	-0.23125
-0.225	0.025	-0.272222	-0.333333	-0.0452381	-0.23125
-0.225	0.025	-0.272222	-0.333333	-0.0452381	-0.23125
-0.225	0.025	-0.269444	-0.333333	-0.0452381	-0.23125
-0.225	0.025	-0.269444	-0.330556	-0.0452381	-0.23125
-0.225	0.025	-0.269444	-0.330556	-0.0452381	-0.23125
-0.225	0.025	-0.269444	-0.330556	-0.0452381	-0.23125
-0.225	0.025	-0.269444	-0.330556	-0.0452381	-0.23125
-0.225	0.025	-0.269444	-0.330556	-0.0452381	-0.23125
-0.225	0.025	-0.269444	-0.330556	-0.0452381	-0.23125
-0.225	0.025	-0.269444	-0.330556	-0.0452381	-0.23125
-0.225	0.025	-0.269444	-0.330556	-0.0452381	-0.23125
-0.225	0.025	-0.269444	-0.330556	-0.0452381	-0.23125
-0.225	0.025	-0.269444	-0.330556	-0.0452381	-0.23125
-0.225	0.025	-0.269444	-0.330556	-0.0452381	-0.23125
-0.225	0.025	-0.269444	-0.330556	-0.0452381	-0.23125
-0.225	0.025	-0.269444	-0.330556	-0.0452381	-0.23125
-0.225	0.0277778	-0.269444	-0.330556	-0.0452381	-0.23125
-0.225	0.0277778	-0.269444	-0.330556	-0.0452381	-0.23125
-0.225	0.0277778	-0.269444	-0.330556	-0.0452381	-0.23125
-0.225	0.0277778	-0.269444	-0.330556	-0.0452381	-0.23125
-0.225	0.0277778	-0.269444	-0.330556	-0.0452381	-0.23125
-0.225	0.0277778	-0.269444	-0.330556	-0.0452381	-0.23125
-0.225	0.0277778	-0.269444	-0.327778	-0.0452381	-0.23125
-0.225	0.0277778	-0.269444	-0.327778	-0.0452381	-0.23125
-0.225	0.0277778	-0.269444	-0.327778	-0.0452381	-0.23125
-0.225	0.0277778	-0.269444	-0.327778	-0.0452381	-0.23125
-0.225	0.0305555	-0.269444	-0.327778	-0.0452381	-0.23125
-0.225	0.0305555	-0.269444	-0.327778	-0.0452381	-0.23125
-0.225	0.0305555	-0.269444	-0.327778	-0.0452381	-0.23125
-0.225	0.0305555	-0.269444	-0.327778	-0.0452381	-0.23125
-0.225	0.0305555	-0.269444	-0.327778	-0.0452381	-0.23125
-0.225	0.0305555	-0.269444	-0.327778	-0.0452381	-0.23125
-0.225	0.0305555	-0.269444	-0.327778	-0.0452381	-0.23125
-0.225	0.0305555	-0.269444	-0.325	-0.0452381	-0.23125
-0.225	0.0305555	-0.269444	-0.325	-0.0452381	-0.23125
-0.225	0.0305555	-0.269444	-0.325	-0.0452381	-0.23125
-0.225	0.0305555	-0.269444	-0.325	-0.0452381	-0.23125
-0.225	0.0305555	-0.269444	-0.325	-0.0452381	-0.23125
-0.225	0.0305555	-0.269444	-0.325	-0.0452381	-0.23125
-0.225	0.0305555	-0.266667	-0.325	-0.0452381	-0.23125
-0.225	0.0305555	-0.266667	-0.325	-0.0452381	-0.23125
-0.225	0.0305555	-0.266667	-0.325	-0.0452381	-0.23125
-0.225	0.0305555	-0.266667	-0.325	-0.0452381	-0.23125
-0.225	0.0305555	-0.266667	-0.325	-0.0452381	-0.23125
-0.225	0.0305555	-0.266667	-0.325	-0.0452381	-0.23125
-0.225	0.0305555	-0.266667	-0.325	-0.0452381	-0.23125
-0.225	0.0305555	-0.266667	-0.325	-0.0452381	-0.23125
-0.225	0.0305555	-0.263889	-0.325	-0.0452381	-0.229167
-0.225	0.0305555	-0.263889	-0.325	-0.0452381	-0.229167
-0.225	0.0305555	-0.263889	-0.325	-0.0452381	-0.229167
-0.225	0.0305555	-0.263889	-0.325	-0.0452381	-0.229167
-0.225	0.0305555	-0.263889	-0.325	-0.0452381	-0.229167
-0.225	0.0305555	-0.263889	-0.325	-0.0452381	-0.229167
-0.225	0.0333333	-0.263889	-0.325	-0.0452381	-0.229167
-0.225	0.0333333	-0.263889	-0.325	-0.0452381	-0.229167
-0.225	0.0333333	-0.263889	-0.325	-0.0452381	-0.229167
-0.225	0.0333333	-0.263889	-0.325	-0.0452381	-0.229167
-0.225	0.0333333	-0.263889	-0.325	-0.0452381	-0.229167
-0.225	0.0333333	-0.263889	-0.325	-0.0452381	-0.229167
-0.225	0.0333333	-0.261111	-0.325	-0.0452381	-0.229167
-0.222222	0.0333333	-0.261111	-0.325	-0.0452381	-0.229167
-0.222222	0.0333333	-0.261111	-0.325	-0.0452381	-0.229167
-0.222222	0.0361111	-0.261111	-0.325	-0.0452381	-0.229167
-0.222222	0.0361111	-0.261111	-0.325	-0.0452381	-0.229167
-0.222222	0.0361111	-0.261111	-0.325	-0.0452381	-0.229167
-0.222222	0.0361111	-0.261111	-0.325	-0.0452381	-0.229167
-0.222222	0.0361111	-0.261111	-0.325	-0.0452381	-0.229167
-0.222222	0.0361111	-0.261111	-0.325	-0.0452381	-0.229167
-0.222222	0.0361111	-0.261111	-0.322222	-0.0452381	-0.229167
-0.222222	0.0361111	-0.261111	-0.322222	-0.0452381	-0.229167
-0.222222	0.0361111	-0.261111	-0.322222	-0.0452381	-0.229167
-0.222222	0.0361111	-0.261111	-0.322222	-0.0452381	-0.227083
-0.222222	0.0361111	-0.261111	-0.322222	-0.0452381	-0.227083
-0.222222	0.0361111	-0.261111	-0.322222	-0.0452381	-0.227083
-0.222222	0.0361111	-0.261111	-0.322222	-0.0428571	-0.227083
-0.222222	0.0361111	-0.261111	-0.322222	-0.0428571	-0.227083
-0.222222	0.0361111	-0.261111	-0.319444	-0.0428571	-0.227083
-0.222222	0.0361111	-0.261111	-0.319444	-0.0428571	-0.227083
-0.222222	0.0361111	-0.261111	-0.319444	-0.0428571	-0.227083
-0.222222	0.0388889	-0.261111	-0.319444	-0.0428571	-0.227083
-0.222222	0.0388889	-0.261111	-0.319444	-0.0428571	-0.227083
-0.222222	0.0388889	-0.261111	-0.319444	-0.0428571	-0.227083
-0.222222	0.0388889	-0.261111	-0.319444	-0.0428571	-0.227083
-0.222222	0.0388889	-0.261111	-0.319444	-0.0428571	-0.227083
-0.222222	0.0388889	-0.261111	-0.319444	-0.0428571	-0.227083
-0.222222	0.0388889	-0.261111	-0.319444	-0.0428571	-0.227083
-0.219444	0.0388889	-0.261111	-0.319444	-0.0428571	-0.227083
-0.219444	0.0388889	-0.261111	-0.319444	-0.0428571	-0.227083
-0.219444	0.0388889	-0.261111	-0.319444	-0.0428571	-0.225
-0.219444	0.0388889	-0.261111	-0.319444	-0.0428571	-0.225
-0.219444	0.0388889	-0.261111	-0.319444	-0.0428571	-0.225
-0.219444	0.0388889	-0.261111	-0.319444	-0.0428571	-0.225
-0.219444	0.0388889	-0.261111	-0.319444	-0.0428571	-0.225
-0.219444	0.0388889	-0.261111	-0.319444	-0.0428571	-0.225
-0.219444	0.0388889	-0.261111	-0.319444	-0.0428571	-0.225
-0.216667	0.0388889	-0.261111	-0.316667	-0.0428571	-0.225
-0.216667	0.0388889	-0.261111	-0.316667	-0.0428571	-0.225
-0.216667	0.0388889	-0.261111	-0.316667	-0.0428571	-0.225
-0.216667	0.0388889	-0.261111	-0.316667	-0.0428571	-0.225
-0.216667	0.0388889	-0.261111	-0.316667	-0.0404762	-0.225
-0.216667	0.0388889	-0.261111	-0.316667	-0.0404762	-0.225
-0.216667	0.0388889	-0.261111	-0.316667	-0.0404762	-0.225
-0.216667	0.0388889	-0.258333	-0.316667	-0.0404762	-0.225
-0.216667	0.0388889	-0.258333	-0.316667	-0.0404762	-0.225
-0.216667	0.0388889	-0.258333	-0.316667	-0.0404762	-0.225
-0.216667	0.0388889	-0.258333	-0.316667	-0.0404762	-0.225
-0.216667	0.0388889	-0.258333	-0.316667	-0.0404762	-0.225
-0.216667	0.0388889	-0.258333	-0.316667	-0.0404762	-0.225
-0.216667	0.0388889	-0.258333	-0.316667	-0.0404762	-0.225
-0.216667	0.0388889	-0.258333	-0.316667	-0.0404762	-0.225
-0.216667	0.0388889	-0.258333	-0.316667	-0.0404762	-0.225
-0.216667	0.0388889	-0.258333	-0.316667	-0.0404762	-0.225
-0.216667	0.0416666	-0.258333	-0.316667	-0.0404762	-0.225
-0.216667	0.0416666	-0.258333	-0.316667	-0.0404762	-0.225
-0.216667	0.0416666	-0.258333	-0.316667	-0.0404762	-0.225
-0.216667	0.0416666	-0.258333	-0.316667	-0.0404762	-0.225
-0.216667	0.0416666	-0.258333	-0.316667	-0.0404762	-0.225
-0.216667	0.0416666	-0.258333	-0.316667	-0.0404762	-0.225
-0.216667	0.0416666	-0.258333	-0.316667	-0.0404762	-0.225
-0.216667	0.0416666	-0.258333	-0.316667	-0.0404762	-0.225
-0.216667	0.0416666	-0.258333	-0.316667	-0.0404762	-0.225
-0.216667	0.0416666	-0.258333	-0.316667	-0.0404762	-0.225
-0.213889	0.0416666	-0.258333	-0.316667	-0.0404762	-0.225
-0.213889	0.0416666	-0.258333	-0.316667	-0.0404762	-0.225
-0.213889	0.0416666	-0.258333	-0.316667	-0.0404762	-0.222917
-0.213889	0.0416666	-0.258333	-0.316667	-0.0404762	-0.222917
-0.213889	0.0416666	-0.258333	-0.316667	-0.0380952	-0.222917
-0.213889	0.0416666	-0.258333	-0.316667	-0.0380952	-0.222917
-0.213889	0.0416666	-0.258333	-0.316667	-0.0380952	-0.222917
-0.213889	0.0416666	-0.258333	-0.316667	-0.0380952	-0.222917
-0.213889	0.0416666	-0.258333	-0.313889	-0.0380952	-0.222917
-0.213889	0.0416666	-0.258333	-0.313889	-0.0380952	-0.222917
-0.213889	0.0416666	-0.258333	-0.313889	-0.0380952	-0.222917
-0.211111	0.0416666	-0.258333	-0.313889	-0.0380952	-0.222917
-0.211111	0.0416666	-0.258333	-0.313889	-0.0380952	-0.222917
-0.211111	0.0416666	-0.258333	-0.313889	-0.0380952	-0.222917
-0.211111	0.0416666	-0.258333	-0.313889	-0.0380952	-0.222917
-0.211111	0.0416666	-0.258333	-0.313889	-0.0380952	-0.222917
-0.211111	0.0416666	-0.258333	-0.313889	-0.0380952	-0.222917
-0.211111	0.0416666	-0.258333	-0.313889	-0.0380952	-0.222917
-0.211111	0.0416666	-0.258333	-0.313889	-0.0380952	-0.220833
-0.211111	0.0416666	-0.258333	-0.313889	-0.0380952	-0.220833
-0.211111	0.0416666	-0.258333	-0.313889	-0.0380952	-0.220833
-0.211111	0.0416666	-0.258333	-0.313889	-0.0380952	-0.220833
-0.211111	0.0416666	-0.258333	-0.313889	-0.0380952	-0.220833
-0.211111	0.0416666	-0.258333	-0.313889	-0.0380952	-0.220833
-0.211111	0.0416666	-0.258333	-0.313889	-0.0380952	-0.220833
-0.211111	0.0416666	-0.258333	-0.313889	-0.0380952	-0.220833
-0.211111	0.0416666	-0.258333	-0.313889	-0.0380952	-0.220833
-0.211111	0.0416666	-0.258333	-0.313889	-0.0380952	-0.220833
-0.211111	0.0416666	-0.258333	-0.313889	-0.0380952	-0.220833
-0.211111	0.0416666	-0.258333	-0.313889	-0.0380952	-0.220833
-0.211111	0.0416666	-0.258333	-0.313889	-0.0380952	-0.220833
-0.211111	0.0416666	-0.258333	-0.313889	-0.0380952	-0.220833
-0.211111	0.0416666	-0.258333	-0.313889	-0.0380952	-0.220833
-0.211111	0.0416666	-0.258333	-0.313889	-0.0380952	-0.220833
-0.211111	0.0416666	-0.258333	-0.313889	-0.0380952	-0.220833
-0.208333	0.0416666	-0.258333	-0.313889	-0.0380952	-0.220833
-0.208333	0.0416666	-0.258333	-0.313889	-0.0380952	-0.220833
-0.208333	0.0416666	-0.258333	-0.313889	-0.0380952	-0.220833
-0.208333	0.0416666	-0.258333	-0.313889	-0.0357142	-0.220833
-0.208333	0.0416666	-0.258333	-0.313889	-0.0357142	-0.220833
-0.208333	0.0416666	-0.258333	-0.313889	-0.0357142	-0.220833
-0.208333	0.0416666	-0.258333	-0.313889	-0.0357142	-0.220833
-0.208333	0.0416666	-0.258333	-0.313889	-0.0357142	-0.220833
-0.208333	0.0416666	-0.258333	-0.313889	-0.0357142	-0.21875
-0.208333	0.0416666	-0.258333	-0.313889	-0.0357142	-0.21875
-0.208333	0.0416666	-0.258333	-0.313889	-0.0357142	-0.21875
-0.208333	0.0416666	-0.258333	-0.313889	-0.0357142	-0.21875
-0.208333	0.0416666	-0.258333	-0.313889	-0.0357142	-0.21875
-0.208333	0.0416666	-0.258333	-0.313889	-0.0357142	-0.21875
-0.208333	0.0416666	-0.258333	-0.313889	-0.0333333	-0.21875
-0.208333	0.0416666	-0.258333	-0.313889	-0.0333333	-0.21875
-0.208333	0.0416666	-0.258333	-0.313889	-0.0333333	-0.21875
-0.208333	0.0416666	-0.258333	-0.313889	-0.0333333	-0.21875
-0.208333	0.0416666	-0.258333	-0.313889	-0.0333333	-0.21875
-0.208333	0.0416666	-0.258333	-0.313889	-0.0333333	-0.21875
-0.208333	0.0416666	-0.258333	-0.313889	-0.0333333	-0.21875
-0.208333	0.0416666	-0.258333	-0.313889	-0.0333333	-0.21875
-0.208333	0.0416666	-0.258333	-0.313889	-0.0333333	-0.21875
-0.208333	0.0416666	-0.258333	-0.313889	-0.0333333	-0.21875
-0.208333	0.0416666	-0.258333	-0.313889	-0.0333333	-0.21875
-0.208333	0.0416666	-0.258333	-0.313889	-0.0333333	-0.21875
-0.208333	0.0416666	-0.258333	-0.313889	-0.0333333	-0.21875
-0.208333	0.0416666	-0.258333	-0.313889	-0.0333333	-0.21875
-0.208333	0.0416666	-0.258333	-0.313889	-0.0333333	-0.21875
-0.208333	0.0416666	-0.258333	-0.313889	-0.0333333	-0.21875
-0.208333	0.0416666	-0.258333	-0.313889	-0.0333333	-0.21875
-0.208333	0.0416666	-0.258333	-0.313889	-0.0333333	-0.21875
-0.208333	0.0416666	-0.258333	-0.313889	-0.0333333	-0.21875
-0.208333	0.0416666	-0.258333	-0.313889	-0.0333333	-0.21875
-0.208333	0.0416666	-0.258333	-0.313889	-0.0333333	-0.21875
-0.208333	0.0416666	-0.258333	-0.313889	-0.0333333	-0.21875
-0.208333	0.0416666	-0.258333	-0.313889	-0.0333333	-0.21875
-0.208333	0.0416666	-0.258333	-0.313889	-0.0333333	-0.216667
-0.205556	0.0416666	-0.258333	-0.313889	-0.0333333	-0.216667
-0.205556	0.0416666	-0.258333	-0.313889	-0.0333333	-0.216667
-0.205556	0.0416666	-0.258333	-0.313889	-0.0333333	-0.216667
-0.205556	0.0416666	-0.258333	-0.313889	-0.0309523	-0.216667
-0.205556	0.0416666	-0.258333	-0.313889	-0.0309523	-0.216667
-0.205556	0.0416666	-0.255556	-0.313889	-0.0309523	-0.216667
-0.205556	0.0416666	-0.255556	-0.313889	-0.0309523	-0.216667
-0.205556	0.0416666	-0.255556	-0.313889	-0.0309523	-0.216667
-0.205556	0.0416666	-0.255556	-0.313889	-0.0309523	-0.216667
-0.205556	0.0416666	-0.252778	-0.313889	-0.0309523	-0.216667
-0.205556	0.0416666	-0.252778	-0.313889	-0.0309523	-0.216667
-0.205556	0.0416666	-0.252778	-0.313889	-0.0309523	-0.216667
-0.205556	0.0416666	-0.252778	-0.313889	-0.0309523	-0.216667
-0.205556	0.0416666	-0.252778	-0.313889	-0.0309523	-0.216667
-0.205556	0.0416666	-0.252778	-0.313889	-0.0309523	-0.216667
-0.205556	0.0416666	-0.252778	-0.313889	-0.0309523	-0.216667
-0.205556	0.0416666	-0.252778	-0.313889	-0.0309523	-0.216667
-0.205556	0.0416666	-0.252778	-0.313889	-0.0309523	-0.216667
-0.205556	0.0416666	-0.252778	-0.313889	-0.0309523	-0.216667
-0.205556	0.0416666	-0.252778	-0.313889	-0.0309523	-0.216667
-0.205556	0.0416666	-0.252778	-0.313889	-0.0309523	-0.216667
-0.205556	0.0416666	-0.252778	-0.313889	-0.0309523	-0.216667
-0.205556	0.0416666	-0.252778	-0.313889	-0.0309523	-0.216667
-0.205556	0.0416666	-0.252778	-0.313889	-0.0309523	-0.216667
-0.205556	0.0444444	-0.252778	-0.313889	-0.0309523	-0.216667
-0.205556	0.0444444	-0.252778	-0.313889	-0.0309523	-0.216667
-0.205556	0.0472222	-0.25	-0.313889	-0.0309523	-0.216667
-0.205556	0.0472222	-0.25	-0.313889	-0.0309523	-0.216667
-0.205556	0.0472222	-0.25	-0.313889	-0.0309523	-0.216667
-0.205556	0.0472222	-0.25	-0.313889	-0.0309523	-0.216667
-0.205556	0.0472222	-0.25	-0.313889	-0.0285714	-0.216667
-0.205556	0.0472222	-0.25	-0.313889	-0.0285714	-0.216667
-0.205556	0.0472222	-0.25	-0.313889	-0.0285714	-0.216667
-0.205556	0.0472222	-0.25	-0.313889	-0.0285714	-0.216667
-0.205556	0.0472222	-0.25	-0.313889	-0.0285714	-0.216667
-0.205556	0.0472222	-0.25	-0.313889	-0.0285714	-0.216667
-0.205556	0.0472222	-0.25	-0.313889	-0.0285714	-0.216667
-0.205556	0.0472222	-0.25	-0.313889	-0.0285714	-0.216667
-0.205556	0.0472222	-0.25	-0.313889	-0.0285714	-0.216667
-0.205556	0.0472222	-0.25	-0.313889	-0.0285714	-0.216667
-0.205556	0.0472222	-0.25	-0.313889	-0.0285714	-0.216667
-0.205556	0.0472222	-0.25	-0.313889	-0.0285714	-0.216667
-0.205556	0.0472222	-0.25	-0.313889	-0.0285714	-0.216667
-0.205556	0.0472222	-0.25	-0.313889	-0.0285714	-0.216667
-0.205556	0.0472222	-0.25	-0.313889	-0.0285714	-0.216667
-0.205556	0.0472222	-0.25	-0.313889	-0.0285714	-0.216667
-0.205556	0.05	-0.25	-0.313889	-0.0285714	-0.216667
-0.205556	0.05	-0.25	-0.313889	-0.0285714	-0.216667
-0.205556	0.05	-0.25	-0.313889	-0.0285714	-0.216667
-0.205556	0.05	-0.25	-0.313889	-0.0285714	-0.216667
-0.205556	0.05	-0.25	-0.313889	-0.0285714	-0.216667
-0.205556	0.05	-0.25	-0.313889	-0.0285714	-0.216667
-0.205556	0.05	-0.25	-0.313889	-0.0285714	-0.216667
-0.205556	0.05	-0.25	-0.313889	-0.0285714	-0.216667
-0.205556	0.05	-0.25	-0.313889	-0.0285714	-0.216667
-0.205556	0.05	-0.25	-0.313889	-0.0285714	-0.216667
-0.205556	0.05	-0.25	-0.313889	-0.0285714	-0.216667
-0.205556	0.05	-0.25	-0.313889	-0.0285714	-0.216667
-0.205556	0.05	-0.25	-0.313889	-0.0285714	-0.216667
-0.205556	0.05	-0.25	-0.311111	-0.0285714	-0.216667
-0.205556	0.05	-0.25	-0.311111	-0.0285714	-0.216667
-0.205556	0.05	-0.25	-0.308333	-0.0285714	-0.216667
-0.205556	0.05	-0.25	-0.308333	-0.0285714	-0.216667
-0.205556	0.05	-0.25	-0.308333	-0.0285714	-0.216667
-0.205556	0.05	-0.25	-0.308333	-0.0285714	-0.216667
-0.205556	0.05	-0.25	-0.308333	-0.0285714	-0.216667
-0.205556	0.05	-0.25	-0.308333	-0.0285714	-0.216667
-0.205556	0.05	-0.25	-0.308333	-0.0285714	-0.216667
-0.205556	0.05	-0.25	-0.308333	-0.0285714	-0.216667
-0.205556	0.05	-0.25	-0.308333	-0.0285714	-0.216667
-0.205556	0.05	-0.25	-0.308333	-0.0285714	-0.216667
-0.205556	0.05	-0.25	-0.308333	-0.0285714	-0.216667
-0.205556	0.05	-0.25	-0.308333	-0.0285714	-0.216667
-0.205556	0.05	-0.25	-0.308333	-0.0285714	-0.216667
-0.205556	0.05	-0.25	-0.308333	-0.0285714	-0.216667
-0.205556	0.05	-0.25	-0.308333	-0.0285714	-0.216667
-0.205556	0.05	-0.25	-0.308333	-0.0285714	-0.216667
-0.205556	0.05	-0.25	-0.308333	-0.0285714	-0.216667
-0.205556	0.05	-0.25	-0.305556	-0.0285714	-0.216667
-0.205556	0.05	-0.25	-0.305556	-0.0285714	-0.216667
-0.205556	0.05	-0.25	-0.305556	-0.0285714	-0.216667
-0.205556	0.05	-0.25	-0.305556	-0.0285714	-0.216667
-0.205556	0.05	-0.25	-0.305556	-0.0285714	-0.216667
-0.205556	0.05	-0.25	-0.305556	-0.0285714	-0.216667
-0.205556	0.05	-0.25	-0.305556	-0.0285714	-0.216667
-0.205556	0.05	-0.25	-0.305556	-0.0285714	-0.216667
-0.205556	0.05	-0.25	-0.305556	-0.0285714	-0.216667
-0.205556	0.05	-0.25	-0.305556	-0.0285714	-0.216667
-0.205556	0.05	-0.25	-0.305556	-0.0285714	-0.216667
-0.205556	0.05	-0.25	-0.305556	-0.0285714	-0.216667
-0.205556	0.05	-0.25	-0.305556	-0.0285714	-0.216667
-0.205556	0.05	-0.25	-0.305556	-0.0285714	-0.216667
-0.205556	0.05	-0.25	-0.305556	-0.0285714	-0.216667
-0.205556	0.05	-0.25	-0.305556	-0.0285714	-0.216667
-0.205556	0.05	-0.25	-0.305556	-0.0285714	-0.216667
-0.205556	0.05	-0.25	-0.305556	-0.0285714	-0.216667
-0.205556	0.05	-0.25	-0.305556	-0.0285714	-0.216667
-0.205556	0.05	-0.25	-0.305556	-0.0285714	-0.216667
-0.205556	0.05	-0.25	-0.305556	-0.0285714	-0.216667
-0.205556	0.05	-0.25	-0.305556	-0.0285714	-0.216667
-0.205556	0.05	-0.25	-0.305556	-0.0285714	-0.216667
-0.205556	0.05	-0.25	-0.305556	-0.0285714	-0.216667
-0.202778	0.05	-0.25	-0.305556	-0.0285714	-0.216667
-0.202778	0.05	-0.25	-0.305556	-0.0285714	-0.216667
-0.202778	0.05	-0.25	-0.305556	-0.0285714	-0.216667
-0.2	0.05	-0.25	-0.305556	-0.0285714	-0.216667
-0.2	0.05	-0.25	-0.305556	-0.0285714	-0.216667
-0.2	0.05	-0.25	-0.305556	-0.0285714	-0.216667
-0.2	0.05	-0.25	-0.305556	-0.0285714	-0.216667
-0.2	0.05	-0.25	-0.305556	-0.0285714	-0.216667
-0.2	0.05	-0.25	-0.305556	-0.0285714	-0.214583
-0.2	0.05	-0.25	-0.305556	-0.0285714	-0.214583
-0.2	0.05	-0.25	-0.305556	-0.0285714	-0.2125
-0.2	0.05	-0.25	-0.305556	-0.0285714	-0.2125
-0.2	0.05	-0.25	-0.305556	-0.0285714	-0.2125
-0.2	0.05	-0.25	-0.305556	-0.0285714	-0.2125
-0.2	0.05	-0.25	-0.305556	-0.0285714	-0.2125
-0.2	0.05	-0.25	-0.305556	-0.0285714	-0.2125
-0.2	0.05	-0.25	-0.305556	-0.0285714	-0.2125
-0.2	0.05	-0.25	-0.305556	-0.0285714	-0.2125
-0.2	0.05	-0.25	-0.305556	-0.0285714	-0.2125
-0.2	0.05	-0.25	-0.305556	-0.0285714	-0.2125
-0.2	0.05	-0.25	-0.305556	-0.0285714	-0.2125
-0.2	0.05	-0.25	-0.305556	-0.0285714	-0.2125
-0.2	0.05	-0.247222	-0.305556	-0.0285714	-0.2125
-0.2	0.05	-0.247222	-0.305556	-0.0285714	-0.2125
-0.2	0.05	-0.247222	-0.305556	-0.0285714	-0.2125
-0.2	0.05	-0.247222	-0.305556	-0.0285714	-0.2125
-0.197222	0.05	-0.247222	-0.305556	-0.0285714	-0.2125
-0.197222	0.05	-0.244444	-0.305556	-0.0285714	-0.2125
-0.197222	0.05	-0.244444	-0.305556	-0.0285714	-0.2125
-0.197222	0.05	-0.244444	-0.305556	-0.0285714	-0.2125
-0.197222	0.05	-0.244444	-0.305556	-0.0285714	-0.2125
-0.197222	0.05	-0.244444	-0.305556	-0.0261904	-0.2125
-0.197222	0.0527778	-0.244444	-0.305556	-0.0261904	-0.2125
-0.197222	0.0527778	-0.244444	-0.305556	-0.0261904	-0.2125
-0.197222	0.0527778	-0.244444	-0.305556	-0.0261904	-0.2125
-0.197222	0.0527778	-0.244444	-0.305556	-0.0238095	-0.2125
-0.197222	0.0527778	-0.244444	-0.305556	-0.0238095	-0.210417
-0.197222	0.0527778	-0.244444	-0.305556	-0.0238095	-0.210417
-0.197222	0.0555555	-0.244444	-0.305556	-0.0238095	-0.210417
-0.197222	0.0555555	-0.244444	-0.305556	-0.0238095	-0.210417
-0.197222	0.0555555	-0.244444	-0.305556	-0.0238095	-0.210417
-0.197222	0.0555555	-0.244444	-0.305556	-0.0238095	-0.210417
-0.197222	0.0555555	-0.244444	-0.305556	-0.0238095	-0.210417
-0.197222	0.0555555	-0.244444	-0.305556	-0.0238095	-0.210417
-0.197222	0.0555555	-0.244444	-0.305556	-0.0238095	-0.210417
-0.197222	0.0555555	-0.244444	-0.305556	-0.0238095	-0.210417
-0.197222	0.0555555	-0.244444	-0.305556	-0.0238095	-0.210417
-0.197222	0.0555555	-0.244444	-0.305556	-0.0238095	-0.210417
-0.197222	0.0555555	-0.244444	-0.305556	-0.0238095	-0.210417
-0.197222	0.0555555	-0.244444	-0.305556	-0.0238095	-0.210417
-0.197222	0.0555555	-0.244444	-0.305556	-0.0238095	-0.210417
-0.197222	0.0555555	-0.244444	-0.305556	-0.0238095	-0.210417
-0.197222	0.0555555	-0.244444	-0.305556	-0.0238095	-0.210417
-0.197222	0.0555555	-0.244444	-0.305556	-0.0238095	-0.210417
-0.197222	0.0555555	-0.244444	-0.305556	-0.0238095	-0.210417
-0.197222	0.0555555	-0.244444	-0.305556	-0.0238095	-0.210417
-0.197222	0.0555555	-0.244444	-0.305556	-0.0238095	-0.210417
-0.197222	0.0555555	-0.244444	-0.305556	-0.0238095	-0.210417
-0.197222	0.0555555	-0.244444	-0.305556	-0.0214285	-0.210417
-0.197222	0.0555555	-0.244444	-0.305556	-0.0214285	-0.210417
-0.197222	0.0555555	-0.244444	-0.305556	-0.0214285	-0.210417
-0.197222	0.0555555	-0.244444	-0.305556	-0.0214285	-0.210417
-0.197222	0.0555555	-0.244444	-0.305556	-0.0214285	-0.210417
-0.197222	0.0555555	-0.244444	-0.305556	-0.0214285	-0.210417
-0.197222	0.0555555	-0.244444	-0.305556	-0.0214285	-0.210417
-0.197222	0.0555555	-0.244444	-0.302778	-0.0214285	-0.210417
-0.197222	0.0555555	-0.244444	-0.302778	-0.0214285	-0.210417
-0.197222	0.0555555	-0.244444	-0.302778	-0.0214285	-0.210417
-0.197222	0.0555555	-0.244444	-0.302778	-0.0214285	-0.210417
-0.197222	0.0555555	-0.244444	-0.302778	-0.0214285	-0.210417
-0.197222	0.0555555	-0.244444	-0.302778	-0.0214285	-0.210417
-0.197222	0.0555555	-0.244444	-0.302778	-0.0214285	-0.210417
-0.197222	0.0555555	-0.244444	-0.3	-0.0214285	-0.210417
-0.197222	0.0555555	-0.244444	-0.3	-0.0214285	-0.210417
-0.197222	0.0555555	-0.244444	-0.3	-0.0214285	-0.210417
-0.197222	0.0555555	-0.244444	-0.3	-0.0214285	-0.210417
-0.197222	0.0555555	-0.244444	-0.3	-0.0214285	-0.210417
-0.197222	0.0555555	-0.244444	-0.3	-0.0214285	-0.210417
-0.197222	0.0555555	-0.244444	-0.3	-0.0214285	-0.210417
-0.197222	0.0555555	-0.244444	-0.3	-0.0214285	-0.210417
-0.197222	0.0555555	-0.244444	-0.3	-0.0214285	-0.210417
-0.197222	0.0555555	-0.244444	-0.3	-0.0214285	-0.210417
-0.197222	0.0555555	-0.244444	-0.3	-0.0214285	-0.210417
-0.197222	0.0555555	-0.244444	-0.3	-0.0214285	-0.210417
-0.197222	0.0555555	-0.244444	-0.3	-0.0214285	-0.210417
-0.197222	0.0555555	-0.244444	-0.3	-0.0214285	-0.210417
-0.197222	0.0555555	-0.244444	-0.3	-0.0214285	-0.210417
-0.197222	0.0555555	-0.244444	-0.3	-0.0214285	-0.210417
-0.197222	0.0555555	-0.244444	-0.3	-0.0214285	-0.210417
-0.197222	0.0555555	-0.244444	-0.3	-0.0214285	-0.210417
-0.197222	0.0555555	-0.244444	-0.3	-0.0214285	-0.210417
-0.197222	0.0555555	-0.244444	-0.3	-0.0214285	-0.210417
-0.197222	0.0555555	-0.244444	-0.3	-0.0214285	-0.210417
-0.197222	0.0555555	-0.244444	-0.3	-0.0214285	-0.210417
-0.197222	0.0555555	-0.244444	-0.3	-0.0214285	-0.210417
-0.197222	0.0555555	-0.244444	-0.3	-0.0214285	-0.210417
-0.197222	0.0555555	-0.244444	-0.3	-0.0214285	-0.210417
-0.197222	0.0555555	-0.244444	-0.3	-0.0214285	-0.210417
-0.197222	0.0555555	-0.244444	-0.3	-0.0214285	-0.210417
-0.197222	0.0555555	-0.244444	-0.3	-0.0214285	-0.210417
-0.197222	0.0555555	-0.244444	-0.3	-0.0214285	-0.210417
-0.197222	0.0555555	-0.244444	-0.3	-0.0214285	-0.210417
-0.197222	0.0555555	-0.244444	-0.3	-0.0214285	-0.210417
-0.197222	0.0555555	-0.244444	-0.3	-0.0214285	-0.210417
-0.197222	0.0555555	-0.244444	-0.3	-0.0214285	-0.210417
-0.197222	0.0555555	-0.244444	-0.3	-0.0214285	-0.210417
-0.197222	0.0555555	-0.244444	-0.3	-0.0214285	-0.210417
-0.197222	0.0555555	-0.244444	-0.3	-0.0214285	-0.210417
-0.197222	0.0555555	-0.244444	-0.3	-0.0214285	-0.210417
-0.197222	0.0555555	-0.244444	-0.3	-0.0214285	-0.210417
-0.197222	0.0555555	-0.244444	-0.3	-0.0214285	-0.210417
-0.197222	0.0555555	-0.244444	-0.3	-0.0214285	-0.210417
-0.197222	0.0555555	-0.244444	-0.3	-0.0214285	-0.210417
-0.197222	0.0555555	-0.244444	-0.3	-0.0214285	-0.210417
-0.197222	0.0555555	-0.244444	-0.3	-0.0214285	-0.210417
-0.197222	0.0555555	-0.244444	-0.3	-0.0214285	-0.210417
-0.197222	0.0555555	-0.244444	-0.3	-0.0214285	-0.210417
-0.197222	0.0555555	-0.244444	-0.3	-0.0214285	-0.210417
-0.197222	0.0555555	-0.244444	-0.3	-0.0214285	-0.210417
-0.197222	0.0555555	-0.244444	-0.3	-0.0214285	-0.210417
-0.197222	0.0555555	-0.244444	-0.3	-0.0214285	-0.210417
-0.197222	0.0555555	-0.244444	-0.3	-0.0214285	-0.210417
-0.197222	0.0555555	-0.244444	-0.3	-0.0214285	-0.210417
-0.197222	0.0555555	-0.244444	-0.3	-0.0214285	-0.210417
-0.197222	0.0555555	-0.244444	-0.3	-0.0214285	-0.210417
-0.197222	0.0555555	-0.244444	-0.3	-0.0214285	-0.210417
-0.197222	0.0555555	-0.244444	-0.3	-0.0214285	-0.210417
-0.197222	0.0555555	-0.244444	-0.3	-0.0214285	-0.210417
-0.197222	0.0555555	-0.244444	-0.3	-0.0214285	-0.210417
-0.197222	0.0555555	-0.244444	-0.3	-0.0214285	-0.210417
-0.197222	0.0555555	-0.244444	-0.3	-0.0214285	-0.208333
-0.194444	0.0555555	-0.244444	-0.3	-0.0214285	-0.208333
-0.194444	0.0555555	-0.244444	-0.3	-0.0214285	-0.208333
-0.194444	0.0555555	-0.244444	-0.3	-0.0214285	-0.208333
-0.194444	0.0555555	-0.244444	-0.3	-0.0214285	-0.208333
-0.194444	0.0555555	-0.244444	-0.3	-0.0214285	-0.208333
-0.191667	0.0555555	-0.244444	-0.3	-0.0214285	-0.208333
-0.191667	0.0555555	-0.244444	-0.3	-0.0214285	-0.208333
-0.191667	0.0555555	-0.244444	-0.3	-0.0214285	-0.208333
-0.191667	0.0555555	-0.244444	-0.3	-0.0214285	-0.20625
-0.191667	0.0555555	-0.244444	-0.3	-0.0214285	-0.20625
-0.191667	0.0555555	-0.244444	-0.3	-0.0214285	-0.20625
-0.191667	0.0555555	-0.244444	-0.3	-0.0214285	-0.20625
-0.191667	0.0555555	-0.244444	-0.3	-0.0214285	-0.20625
-0.191667	0.0555555	-0.244444	-0.3	-0.0214285	-0.20625
-0.191667	0.0555555	-0.244444	-0.3	-0.0214285	-0.20625
-0.191667	0.0555555	-0.244444	-0.3	-0.0214285	-0.20625
-0.191667	0.0555555	-0.244444	-0.3	-0.0214285	-0.20625
-0.191667	0.0555555	-0.244444	-0.3	-0.0214285	-0.20625
-0.191667	0.0555555	-0.244444	-0.3	-0.0214285	-0.20625
-0.191667	0.0555555	-0.244444	-0.3	-0.0214285	-0.20625
-0.191667	0.0555555	-0.244444	-0.3	-0.0214285	-0.20625
-0.191667	0.0555555	-0.244444	-0.3	-0.0214285	-0.20625
-0.191667	0.0555555	-0.244444	-0.3	-0.0214285	-0.20625
-0.191667	0.0555555	-0.244444	-0.3	-0.0214285	-0.20625
-0.191667	0.0555555	-0.244444	-0.3	-0.0214285	-0.20625
-0.191667	0.0555555	-0.244444	-0.3	-0.0214285	-0.20625
-0.191667	0.0555555	-0.244444	-0.3	-0.0214285	-0.20625
-0.191667	0.0555555	-0.244444	-0.3	-0.0214285	-0.20625
-0.191667	0.0555555	-0.244444	-0.3	-0.0214285	-0.20625
-0.191667	0.0555555	-0.244444	-0.3	-0.0214285	-0.20625
-0.191667	0.0555555	-0.244444	-0.3	-0.0214285	-0.20625
-0.191667	0.0555555	-0.244444	-0.3	-0.0214285	-0.20625
-0.191667	0.0555555	-0.244444	-0.3	-0.0214285	-0.20625
-0.191667	0.0555555	-0.244444	-0.3	-0.0214285	-0.20625
-0.191667	0.0555555	-0.244444	-0.3	-0.0214285	-0.20625
-0.191667	0.0555555	-0.244444	-0.3	-0.0190476	-0.20625
-0.191667	0.0555555	-0.244444	-0.3	-0.0190476	-0.20625
-0.191667	0.0555555	-0.244444	-0.3	-0.0190476	-0.20625
-0.191667	0.0555555	-0.244444	-0.3	-0.0190476	-0.20625
-0.191667	0.0555555	-0.244444	-0.3	-0.0190476	-0.20625
-0.191667	0.0555555	-0.244444	-0.3	-0.0190476	-0.20625
-0.191667	0.0555555	-0.244444	-0.3	-0.0190476	-0.20625
-0.191667	0.0555555	-0.244444	-0.3	-0.0166666	-0.20625
-0.191667	0.0555555	-0.244444	-0.3	-0.0166666	-0.20625
-0.191667	0.0555555	-0.244444	-0.3	-0.0166666	-0.20625
-0.191667	0.0555555	-0.244444	-0.3	-0.0166666	-0.20625
-0.191667	0.0555555	-0.244444	-0.3	-0.0166666	-0.20625
-0.191667	0.0555555	-0.241667	-0.3	-0.0166666	-0.20625
-0.191667	0.0555555	-0.241667	-0.3	-0.0166666	-0.20625
-0.191667	0.0555555	-0.241667	-0.3	-0.0166666	-0.20625
-0.191667	0.0555555	-0.241667	-0.3	-0.0166666	-0.20625
-0.191667	0.0555555	-0.241667	-0.3	-0.0166666	-0.20625
-0.191667	0.0555555	-0.241667	-0.3	-0.0166666	-0.20625
-0.191667	0.0555555	-0.241667	-0.3	-0.0166666	-0.20625
-0.191667	0.0555555	-0.241667	-0.3	-0.0166666	-0.20625
-0.191667	0.0555555	-0.241667	-0.3	-0.0166666	-0.20625
-0.191667	0.0555555	-0.241667	-0.3	-0.0166666	-0.20625
-0.191667	0.0555555	-0.241667	-0.3	-0.0166666	-0.20625
-0.191667	0.0555555	-0.241667	-0.3	-0.0166666	-0.20625
-0.191667	0.0555555	-0.241667	-0.3	-0.0166666	-0.20625
-0.191667	0.0555555	-0.241667	-0.3	-0.0166666	-0.20625
-0.191667	0.0555555	-0.241667	-0.3	-0.0166666	-0.20625
-0.191667	0.0555555	-0.236111	-0.3	-0.0166666	-0.20625
-0.191667	0.0555555	-0.236111	-0.3	-0.0166666	-0.20625
-0.191667	0.0555555	-0.236111	-0.3	-0.0166666	-0.20625
-0.191667	0.0555555	-0.236111	-0.3	-0.0166666	-0.20625
-0.191667	0.0583333	-0.236111	-0.3	-0.0166666	-0.20625
-0.191667	0.0583333	-0.236111	-0.3	-0.0166666	-0.20625
-0.191667	0.0583333	-0.236111	-0.3	-0.0166666	-0.20625
-0.191667	0.0583333	-0.236111	-0.3	-0.0166666	-0.20625
-0.191667	0.0583333	-0.236111	-0.3	-0.0166666	-0.20625
-0.191667	0.0583333	-0.236111	-0.3	-0.0166666	-0.20625
-0.191667	0.0583333	-0.236111	-0.3	-0.0166666	-0.20625
-0.191667	0.0583333	-0.236111	-0.3	-0.0166666	-0.20625
-0.191667	0.0583333	-0.236111	-0.3	-0.0166666	-0.20625
-0.191667	0.0583333	-0.236111	-0.297222	-0.0166666	-0.20625
-0.191667	0.0583333	-0.236111	-0.297222	-0.0166666	-0.20625
-0.191667	0.0583333	-0.236111	-0.297222	-0.0166666	-0.20625
-0.191667	0.0583333	-0.236111	-0.297222	-0.0166666	-0.20625
-0.191667	0.0583333	-0.236111	-0.297222	-0.0166666	-0.20625
-0.191667	0.0583333	-0.236111	-0.297222	-0.0166666	-0.20625
-0.191667	0.0583333	-0.236111	-0.297222	-0.0166666	-0.20625
-0.191667	0.0583333	-0.236111	-0.297222	-0.0166666	-0.20625
-0.191667	0.0638889	-0.236111	-0.297222	-0.0166666	-0.20625
-0.191667	0.0638889	-0.236111	-0.297222	-0.0166666	-0.20625
-0.191667	0.0638889	-0.236111	-0.297222	-0.0166666	-0.20625
-0.191667	0.0638889	-0.236111	-0.297222	-0.0166666	-0.20625
-0.191667	0.0638889	-0.236111	-0.297222	-0.0166666	-0.20625
-0.191667	0.0638889	-0.236111	-0.297222	-0.0166666	-0.20625
-0.191667	0.0638889	-0.236111	-0.297222	-0.0166666	-0.20625
-0.191667	0.0638889	-0.236111	-0.291667	-0.0166666	-0.20625
-0.191667	0.0638889	-0.236111	-0.291667	-0.0166666	-0.20625
-0.191667	0.0638889	-0.236111	-0.291667	-0.0166666	-0.20625
-0.191667	0.0638889	-0.236111	-0.291667	-0.0166666	-0.20625
-0.191667	0.0638889	-0.236111	-0.291667	-0.0166666	-0.20625
-0.191667	0.0638889	-0.236111	-0.291667	-0.0166666	-0.20625
-0.191667	0.0638889	-0.236111	-0.291667	-0.0166666	-0.20625
-0.191667	0.0638889	-0.236111	-0.291667	-0.0166666	-0.20625
-0.191667	0.0638889	-0.236111	-0.291667	-0.0166666	-0.20625
-0.191667	0.0638889	-0.236111	-0.291667	-0.0166666	-0.20625
-0.191667	0.0638889	-0.236111	-0.291667	-0.0166666	-0.20625
-0.191667	0.0638889	-0.236111	-0.291667	-0.0166666	-0.20625
-0.191667	0.0638889	-0.236111	-0.291667	-0.0166666	-0.20625
-0.191667	0.0638889	-0.236111	-0.291667	-0.0166666	-0.20625
-0.191667	0.0638889	-0.236111	-0.291667	-0.0166666	-0.20625
-0.191667	0.0638889	-0.236111	-0.291667	-0.0166666	-0.20625
-0.191667	0.0638889	-0.236111	-0.291667	-0.0166666	-0.20625
-0.191667	0.0638889	-0.236111	-0.291667	-0.0166666	-0.20625
-0.191667	0.0638889	-0.236111	-0.291667	-0.0166666	-0.20625
-0.191667	0.0638889	-0.236111	-0.291667	-0.0166666	-0.20625
-0.191667	0.0638889	-0.236111	-0.291667	-0.0166666	-0.20625
-0.191667	0.0638889	-0.236111	-0.291667	-0.0166666	-0.20625
-0.191667	0.0638889	-0.236111	-0.291667	-0.0166666	-0.20625
-0.191667	0.0638889	-0.236111	-0.291667	-0.0166666	-0.20625
-0.191667	0.0638889	-0.236111	-0.291667	-0.0166666	-0.20625
-0.191667	0.0638889	-0.236111	-0.291667	-0.0166666	-0.20625
-0.191667	0.0638889	-0.236111	-0.291667	-0.0166666	-0.20625
-0.191667	0.0638889	-0.236111	-0.291667	-0.0166666	-0.20625
-0.191667	0.0638889	-0.236111	-0.291667	-0.0166666	-0.20625
-0.191667	0.0638889	-0.236111	-0.291667	-0.0166666	-0.20625
-0.191667	0.0638889	-0.236111	-0.291667	-0.0166666	-0.20625
-0.191667	0.0638889	-0.236111	-0.291667	-0.0166666	-0.20625
-0.191667	0.0638889	-0.236111	-0.291667	-0.0166666	-0.20625
-0.191667	0.0638889	-0.236111	-0.291667	-0.0166666	-0.20625
-0.191667	0.0638889	-0.236111	-0.291667	-0.0166666	-0.20625
-0.191667	0.0638889	-0.236111	-0.291667	-0.0166666	-0.20625
-0.191667	0.0638889	-0.236111	-0.291667	-0.0166666	-0.20625
-0.191667	0.0638889	-0.236111	-0.291667	-0.0166666	-0.204167
-0.191667	0.0638889	-0.236111	-0.291667	-0.0166666	-0.204167
-0.191667	0.0638889	-0.236111	-0.291667	-0.0166666	-0.204167
-0.191667	0.0638889	-0.236111	-0.291667	-0.0166666	-0.204167
-0.191667	0.0638889	-0.236111	-0.291667	-0.0166666	-0.204167
-0.191667	0.0638889	-0.236111	-0.291667	-0.0166666	-0.204167
-0.191667	0.0638889	-0.236111	-0.291667	-0.0166666	-0.204167
-0.191667	0.0638889	-0.236111	-0.291667	-0.0166666	-0.204167
-0.191667	0.0638889	-0.236111	-0.291667	-0.0166666	-0.204167
-0.191667	0.0638889	-0.236111	-0.291667	-0.0166666	-0.204167
-0.191667	0.0638889	-0.236111	-0.291667	-0.0166666	-0.204167
-0.191667	0.0638889	-0.236111	-0.291667	-0.0166666	-0.204167
-0.191667	0.0638889	-0.236111	-0.291667	-0.0166666	-0.204167
-0.191667	0.0638889	-0.236111	-0.291667	-0.0166666	-0.204167
-0.191667	0.0638889	-0.236111	-0.291667	-0.0166666	-0.204167
-0.191667	0.0638889	-0.236111	-0.291667	-0.0166666	-0.204167
-0.191667	0.0638889	-0.236111	-0.291667	-0.0166666	-0.204167
-0.191667	0.0638889	-0.236111	-0.291667	-0.0166666	-0.204167
-0.191667	0.0638889	-0.236111	-0.291667	-0.0166666	-0.204167
-0.191667	0.0638889	-0.236111	-0.291667	-0.0166666	-0.204167
-0.188889	0.0638889	-0.236111	-0.291667	-0.0166666	-0.204167
-0.188889	0.0638889	-0.236111	-0.291667	-0.0166666	-0.204167
-0.188889	0.0638889	-0.236111	-0.291667	-0.0166666	-0.204167
-0.188889	0.0638889	-0.236111	-0.291667	-0.0166666	-0.204167
-0.188889	0.0638889	-0.236111	-0.291667	-0.0166666	-0.204167
-0.188889	0.0638889	-0.236111	-0.291667	-0.0166666	-0.204167
-0.188889	0.0638889	-0.236111	-0.291667	-0.0166666	-0.204167
-0.188889	0.0638889	-0.236111	-0.291667	-0.0166666	-0.204167
-0.188889	0.0638889	-0.236111	-0.291667	-0.0166666	-0.204167
-0.188889	0.0638889	-0.236111	-0.291667	-0.0166666	-0.204167
-0.188889	0.0638889	-0.236111	-0.291667	-0.0166666	-0.204167
-0.188889	0.0638889	-0.236111	-0.291667	-0.0166666	-0.204167
-0.188889	0.0638889	-0.236111	-0.291667	-0.0166666	-0.204167
-0.188889	0.0638889	-0.236111	-0.291667	-0.0166666	-0.204167
-0.188889	0.0638889	-0.236111	-0.291667	-0.0166666	-0.202083
-0.188889	0.0638889	-0.236111	-0.291667	-0.0166666	-0.202083
-0.188889	0.0638889	-0.236111	-0.291667	-0.0166666	-0.202083
-0.188889	0.0638889	-0.236111	-0.291667	-0.0166666	-0.202083
-0.188889	0.0638889	-0.236111	-0.291667	-0.0166666	-0.202083
-0.188889	0.0638889	-0.236111	-0.291667	-0.0166666	-0.202083
-0.188889	0.0638889	-0.236111	-0.291667	-0.0166666	-0.202083
-0.183333	0.0638889	-0.236111	-0.291667	-0.0166666	-0.2
-0.183333	0.0638889	-0.236111	-0.291667	-0.0166666	-0.2
-0.183333	0.0638889	-0.236111	-0.291667	-0.0166666	-0.2
-0.183333	0.0638889	-0.236111	-0.291667	-0.0166666	-0.2
-0.183333	0.0638889	-0.236111	-0.291667	-0.0166666	-0.2
-0.183333	0.0638889	-0.236111	-0.291667	-0.0166666	-0.2
-0.183333	0.0638889	-0.236111	-0.291667	-0.0166666	-0.2
-0.183333	0.0638889	-0.236111	-0.291667	-0.0166666	-0.2
-0.183333	0.0638889	-0.236111	-0.291667	-0.0166666	-0.2
-0.183333	0.0638889	-0.236111	-0.291667	-0.0166666	-0.2
-0.183333	0.0638889	-0.236111	-0.291667	-0.0166666	-0.2
-0.183333	0.0638889	-0.236111	-0.291667	-0.0166666	-0.2
-0.183333	0.0638889	-0.236111	-0.291667	-0.0166666	-0.2
-0.183333	0.0638889	-0.236111	-0.291667	-0.0166666	-0.2
-0.183333	0.0638889	-0.236111	-0.291667	-0.0166666	-0.2
-0.183333	0.0638889	-0.236111	-0.291667	-0.0166666	-0.2
-0.183333	0.0638889	-0.236111	-0.291667	-0.0166666	-0.2
-0.183333	0.0638889	-0.236111	-0.291667	-0.0166666	-0.2
-0.183333	0.0638889	-0.236111	-0.291667	-0.0166666	-0.2
-0.183333	0.0638889	-0.236111	-0.291667	-0.0166666	-0.2
-0.183333	0.0638889	-0.236111	-0.291667	-0.0142857	-0.2
-0.183333	0.0638889	-0.236111	-0.291667	-0.0142857	-0.2
-0.183333	0.0638889	-0.236111	-0.291667	-0.0142857	-0.2
-0.183333	0.0638889	-0.236111	-0.291667	-0.0142857	-0.2
-0.183333	0.0638889	-0.236111	-0.291667	-0.0142857	-0.2
-0.183333	0.0638889	-0.236111	-0.291667	-0.0142857	-0.2
-0.183333	0.0638889	-0.236111	-0.291667	-0.0142857	-0.2
-0.183333	0.0638889	-0.236111	-0.291667	-0.0142857	-0.2
-0.183333	0.0638889	-0.236111	-0.291667	-0.0142857	-0.2
-0.183333	0.0638889	-0.236111	-0.291667	-0.0142857	-0.2
-0.183333	0.0638889	-0.236111	-0.291667	-0.0142857	-0.2
-0.183333	0.0638889	-0.236111	-0.291667	-0.0142857	-0.2
-0.183333	0.0638889	-0.236111	-0.291667	-0.0142857	-0.2
-0.183333	0.0638889	-0.236111	-0.288889	-0.0142857	-0.2
-0.183333	0.0638889	-0.236111	-0.288889	-0.0142857	-0.2
-0.183333	0.0638889	-0.236111	-0.288889	-0.0142857	-0.2
-0.183333	0.0638889	-0.236111	-0.288889	-0.0142857	-0.2
-0.183333	0.0638889	-0.236111	-0.288889	-0.0142857	-0.2
-0.183333	0.0638889	-0.236111	-0.288889	-0.0142857	-0.2
-0.183333	0.0638889	-0.236111	-0.288889	-0.0142857	-0.2
-0.183333	0.0638889	-0.236111	-0.288889	-0.0142857	-0.2
-0.183333	0.0638889	-0.236111	-0.288889	-0.00952377	-0.2
-0.183333	0.0638889	-0.236111	-0.288889	-0.00952377	-0.2
-0.183333	0.0638889	-0.233333	-0.288889	-0.00952377	-0.2
-0.183333	0.0638889	-0.233333	-0.288889	-0.00952377	-0.2
-0.183333	0.0638889	-0.233333	-0.288889	-0.00952377	-0.2
-0.183333	0.0638889	-0.233333	-0.288889	-0.00952377	-0.2
-0.183333	0.0638889	-0.233333	-0.288889	-0.00952377	-0.2
-0.183333	0.0638889	-0.233333	-0.288889	-0.00952377	-0.2
-0.183333	0.0638889	-0.233333	-0.288889	-0.00952377	-0.2
-0.183333	0.0638889	-0.233333	-0.288889	-0.00952377	-0.2
-0.183333	0.0638889	-0.233333	-0.288889	-0.00952377	-0.2
-0.183333	0.0638889	-0.233333	-0.288889	-0.00952377	-0.2
-0.183333	0.0638889	-0.233333	-0.288889	-0.00952377	-0.2
-0.183333	0.0638889	-0.233333	-0.288889	-0.00952377	-0.2
-0.183333	0.0638889	-0.233333	-0.288889	-0.00952377	-0.2
-0.183333	0.0638889	-0.233333	-0.288889	-0.00952377	-0.2
-0.183333	0.0638889	-0.233333	-0.288889	-0.00952377	-0.2
-0.183333	0.0638889	-0.233333	-0.288889	-0.00952377	-0.2
-0.183333	0.0638889	-0.233333	-0.288889	-0.00952377	-0.2
-0.183333	0.0638889	-0.233333	-0.286111	-0.00952377	-0.2
-0.183333	0.0638889	-0.233333	-0.286111	-0.00952377	-0.2
-0.183333	0.0638889	-0.233333	-0.286111	-0.00952377	-0.2
-0.183333	0.0638889	-0.233333	-0.286111	-0.00952377	-0.2
-0.183333	0.0638889	-0.233333	-0.286111	-0.00952377	-0.2
-0.183333	0.0638889	-0.233333	-0.286111	-0.00952377	-0.2
-0.183333	0.0638889	-0.233333	-0.286111	-0.00952377	-0.2
-0.183333	0.0638889	-0.233333	-0.286111	-0.00952377	-0.2
-0.183333	0.0638889	-0.233333	-0.286111	-0.00952377	-0.2
-0.183333	0.0638889	-0.230556	-0.286111	-0.00952377	-0.2
-0.183333	0.0638889	-0.230556	-0.286111	-0.00952377	-0.2
-0.183333	0.0638889	-0.230556	-0.286111	-0.00952377	-0.2
-0.183333	0.0638889	-0.230556	-0.286111	-0.00952377	-0.2
-0.183333	0.0638889	-0.230556	-0.286111	-0.00952377	-0.2
-0.183333	0.0638889	-0.230556	-0.286111	-0.00952377	-0.2
-0.183333	0.0638889	-0.230556	-0.286111	-0.00952377	-0.2
-0.183333	0.0638889	-0.230556	-0.286111	-0.00952377	-0.2
-0.183333	0.0638889	-0.230556	-0.286111	-0.00952377	-0.2
-0.183333	0.0638889	-0.230556	-0.286111	-0.00952377	-0.2
-0.183333	0.0638889	-0.230556	-0.286111	-0.00952377	-0.2
-0.183333	0.0638889	-0.230556	-0.283333	-0.00952377	-0.2
-0.183333	0.0638889	-0.230556	-0.283333	-0.00952377	-0.2
-0.183333	0.0638889	-0.230556	-0.283333	-0.00952377	-0.2
-0.183333	0.0638889	-0.227778	-0.283333	-0.00952377	-0.2
-0.183333	0.0638889	-0.227778	-0.283333	-0.00952377	-0.2
-0.183333	0.0638889	-0.227778	-0.283333	-0.00952377	-0.2
-0.183333	0.0638889	-0.227778	-0.283333	-0.00952377	-0.2
-0.183333	0.0638889	-0.227778	-0.283333	-0.00952377	-0.197917
-0.183333	0.0638889	-0.227778	-0.283333	-0.00952377	-0.197917
-0.183333	0.0638889	-0.227778	-0.283333	-0.00952377	-0.197917
-0.183333	0.0638889	-0.227778	-0.283333	-0.00952377	-0.197917
-0.183333	0.0638889	-0.227778	-0.283333	-0.00952377	-0.197917
-0.183333	0.0666666	-0.227778	-0.283333	-0.00952377	-0.197917
-0.183333	0.0666666	-0.227778	-0.283333	-0.00952377	-0.197917
-0.183333	0.0666666	-0.227778	-0.283333	-0.00952377	-0.197917
-0.183333	0.0666666	-0.227778	-0.283333	-0.00952377	-0.197917
-0.183333	0.0666666	-0.227778	-0.283333	-0.00952377	-0.197917
-0.183333	0.0666666	-0.227778	-0.283333	-0.00952377	-0.197917
-0.183333	0.0666666	-0.227778	-0.283333	-0.00952377	-0.197917
-0.183333	0.0666666	-0.227778	-0.283333	-0.00952377	-0.197917
-0.183333	0.0666666	-0.227778	-0.283333	-0.00952377	-0.197917
-0.183333	0.0666666	-0.227778	-0.283333	-0.00952377	-0.197917
-0.183333	0.0666666	-0.227778	-0.283333	-0.00952377	-0.197917
-0.183333	0.0666666	-0.227778	-0.283333	-0.00952377	-0.197917
-0.183333	0.0666666	-0.227778	-0.283333	-0.00952377	-0.197917
-0.183333	0.0666666	-0.227778	-0.283333	-0.00952377	-0.197917
-0.183333	0.0666666	-0.225	-0.283333	-0.00952377	-0.197917
-0.183333	0.0666666	-0.225	-0.283333	-0.00952377	-0.197917
-0.183333	0.0666666	-0.225	-0.283333	-0.00952377	-0.197917
-0.183333	0.0666666	-0.225	-0.283333	-0.00952377	-0.197917
-0.183333	0.0666666	-0.225	-0.283333	-0.00952377	-0.197917
-0.183333	0.0666666	-0.225	-0.283333	-0.00952377	-0.197917
-0.183333	0.0666666	-0.225	-0.283333	-0.00952377	-0.197917
-0.183333	0.0666666	-0.225	-0.280556	-0.00952377	-0.197917
-0.183333	0.0666666	-0.225	-0.280556	-0.00952377	-0.197917
-0.183333	0.0666666	-0.225	-0.280556	-0.00952377	-0.197917
-0.183333	0.0666666	-0.225	-0.280556	-0.00952377	-0.197917
-0.183333	0.0666666	-0.222222	-0.280556	-0.00952377	-0.197917
-0.183333	0.0666666	-0.222222	-0.280556	-0.00952377	-0.197917
-0.183333	0.0666666	-0.222222	-0.280556	-0.00952377	-0.197917
-0.183333	0.0666666	-0.222222	-0.280556	-0.00952377	-0.197917
-0.183333	0.0666666	-0.222222	-0.280556	-0.00952377	-0.197917
-0.183333	0.0694444	-0.222222	-0.280556	-0.00952377	-0.197917
-0.183333	0.0694444	-0.222222	-0.280556	-0.00952377	-0.197917
-0.183333	0.0694444	-0.222222	-0.280556	-0.00952377	-0.197917
-0.183333	0.0694444	-0.222222	-0.280556	-0.00952377	-0.197917
-0.183333	0.0694444	-0.222222	-0.280556	-0.00952377	-0.197917
-0.183333	0.0694444	-0.222222	-0.280556	-0.00952377	-0.197917
-0.183333	0.0694444	-0.222222	-0.280556	-0.00952377	-0.195833
-0.183333	0.0694444	-0.222222	-0.280556	-0.00952377	-0.195833
-0.183333	0.0694444	-0.222222	-0.280556	-0.00952377	-0.195833
-0.183333	0.0694444	-0.222222	-0.280556	-0.00952377	-0.195833
-0.183333	0.0694444	-0.222222	-0.280556	-0.00952377	-0.195833
-0.183333	0.0694444	-0.222222	-0.277778	-0.00952377	-0.195833
-0.183333	0.0694444	-0.222222	-0.277778	-0.00952377	-0.195833
-0.183333	0.0722222	-0.222222	-0.277778	-0.00952377	-0.195833
-0.183333	0.0722222	-0.222222	-0.277778	-0.00952377	-0.195833
-0.183333	0.0722222	-0.222222	-0.277778	-0.00952377	-0.195833
-0.183333	0.0722222	-0.222222	-0.277778	-0.00952377	-0.195833
-0.183333	0.0722222	-0.222222	-0.277778	-0.00952377	-0.195833
-0.183333	0.0722222	-0.222222	-0.277778	-0.00952377	-0.195833
-0.183333	0.0722222	-0.222222	-0.277778	-0.00952377	-0.195833
-0.183333	0.0722222	-0.222222	-0.277778	-0.00952377	-0.195833
-0.183333	0.0722222	-0.222222	-0.277778	-0.00952377	-0.195833
-0.183333	0.0722222	-0.222222	-0.277778	-0.00952377	-0.195833
-0.183333	0.0722222	-0.222222	-0.277778	-0.00952377	-0.195833
-0.183333	0.0722222	-0.222222	-0.277778	-0.00952377	-0.195833
-0.183333	0.0722222	-0.222222	-0.277778	-0.00952377	-0.195833
-0.183333	0.0722222	-0.222222	-0.277778	-0.00952377	-0.195833
-0.183333	0.0722222	-0.222222	-0.277778	-0.00952377	-0.195833
-0.183333	0.0722222	-0.222222	-0.277778	-0.00952377	-0.195833
-0.183333	0.0722222	-0.219444	-0.277778	-0.00952377	-0.195833
-0.183333	0.0722222	-0.219444	-0.277778	-0.00714282	-0.195833
-0.183333	0.0722222	-0.219444	-0.277778	-0.00714282	-0.195833
-0.180556	0.0722222	-0.219444	-0.277778	-0.00714282	-0.195833
-0.180556	0.0722222	-0.219444	-0.277778	-0.00714282	-0.195833
-0.180556	0.0722222	-0.219444	-0.277778	-0.00714282	-0.195833
-0.180556	0.0722222	-0.219444	-0.277778	-0.00714282	-0.195833
-0.180556	0.0722222	-0.219444	-0.277778	-0.00714282	-0.195833
-0.180556	0.0722222	-0.219444	-0.277778	-0.00714282	-0.195833
-0.180556	0.0722222	-0.219444	-0.277778	-0.00714282	-0.195833
-0.180556	0.0722222	-0.219444	-0.277778	-0.00714282	-0.19375
-0.180556	0.075	-0.219444	-0.277778	-0.00714282	-0.19375
-0.180556	0.075	-0.219444	-0.277778	-0.00714282	-0.19375
-0.180556	0.075	-0.219444	-0.277778	-0.00714282	-0.19375
-0.180556	0.075	-0.219444	-0.277778	-0.00714282	-0.19375
-0.180556	0.075	-0.219444	-0.277778	-0.00714282	-0.19375
-0.180556	0.075	-0.219444	-0.277778	-0.00714282	-0.19375
-0.180556	0.075	-0.219444	-0.277778	-0.00714282	-0.19375
-0.180556	0.075	-0.219444	-0.277778	-0.00714282	-0.19375
-0.180556	0.075	-0.219444	-0.277778	-0.00714282	-0.19375
-0.180556	0.075	-0.219444	-0.275	-0.00714282	-0.19375
-0.180556	0.075	-0.219444	-0.275	-0.00714282	-0.19375
-0.180556	0.075	-0.219444	-0.275	-0.00714282	-0.19375
-0.180556	0.0777778	-0.219444	-0.275	-0.00714282	-0.19375
-0.180556	0.0777778	-0.219444	-0.275	-0.00714282	-0.19375
-0.180556	0.0777778	-0.219444	-0.275	-0.00714282	-0.19375
-0.180556	0.0777778	-0.219444	-0.275	-0.00714282	-0.19375
-0.180556	0.0777778	-0.219444	-0.275	-0.00714282	-0.19375
-0.180556	0.0777778	-0.219444	-0.275	-0.00714282	-0.19375
-0.180556	0.0777778	-0.219444	-0.275	-0.00714282	-0.19375
-0.180556	0.0777778	-0.219444	-0.275	-0.00714282	-0.19375
-0.180556	0.0777778	-0.219444	-0.275	-0.00714282	-0.19375
-0.180556	0.0777778	-0.219444	-0.275	-0.00476187	-0.19375
-0.180556	0.0777778	-0.219444	-0.275	-0.00476187	-0.19375
-0.180556	0.0777778	-0.219444	-0.275	-0.00476187	-0.19375
-0.180556	0.0777778	-0.219444	-0.275	-0.00476187	-0.19375
-0.180556	0.0777778	-0.219444	-0.275	-0.00476187	-0.19375
-0.180556	0.0777778	-0.219444	-0.275	-0.00476187	-0.19375
-0.180556	0.0777778	-0.219444	-0.275	-0.00476187	-0.19375
-0.180556	0.0777778	-0.219444	-0.275	-0.00476187	-0.19375
-0.180556	0.0777778	-0.219444	-0.275	-0.00476187	-0.19375
-0.180556	0.0777778	-0.219444	-0.275	-0.00476187	-0.19375
-0.180556	0.0777778	-0.219444	-0.275	-0.00476187	-0.19375
-0.180556	0.0777778	-0.219444	-0.275	-0.00476187	-0.19375
-0.177778	0.0777778	-0.219444	-0.275	-0.00476187	-0.191667
-0.177778	0.0777778	-0.219444	-0.275	-0.00238091	-0.191667
-0.177778	0.0777778	-0.219444	-0.275	-0.00238091	-0.191667
-0.177778	0.0777778	-0.216667	-0.275	-0.00238091	-0.191667
-0.177778	0.0777778	-0.216667	-0.275	-0.00238091	-0.191667
-0.177778	0.0777778	-0.216667	-0.275	-0.00238091	-0.191667
-0.177778	0.0777778	-0.216667	-0.275	-0.00238091	-0.191667
-0.177778	0.0777778	-0.216667	-0.275	-0.00238091	-0.191667
-0.177778	0.0777778	-0.216667	-0.275	-0.00238091	-0.191667
-0.177778	0.0777778	-0.216667	-0.275	-0.00238091	-0.191667
-0.177778	0.0777778	-0.216667	-0.275	-0.00238091	-0.191667
-0.175	0.0805555	-0.216667	-0.275	-0.00238091	-0.191667
-0.175	0.0805555	-0.216667	-0.275	-0.00238091	-0.191667
-0.175	0.0805555	-0.216667	-0.275	-0.00238091	-0.191667
-0.175	0.0805555	-0.216667	-0.275	-0.00238091	-0.191667
-0.175	0.0805555	-0.216667	-0.275	-0.00238091	-0.191667
-0.175	0.0805555	-0.216667	-0.275	-0.00238091	-0.191667
-0.175	0.0805555	-0.216667	-0.275	-0.00238091	-0.191667
-0.175	0.0805555	-0.216667	-0.275	-0.00238091	-0.191667
-0.175	0.0805555	-0.216667	-0.275	-0.00238091	-0.191667
-0.175	0.0805555	-0.216667	-0.272222	-0.00238091	-0.191667
-0.175	0.0805555	-0.216667	-0.272222	-0.00238091	-0.191667
-0.175	0.0805555	-0.216667	-0.272222	-0.00238091	-0.191667
-0.175	0.0805555	-0.216667	-0.272222	-0.00238091	-0.191667
-0.175	0.0805555	-0.216667	-0.272222	-0.00238091	-0.191667
-0.175	0.0805555	-0.216667	-0.272222	-0.00238091	-0.189583
-0.175	0.0805555	-0.216667	-0.272222	-0.00238091	-0.189583
-0.175	0.0805555	-0.216667	-0.272222	-0.00238091	-0.189583
-0.175	0.0805555	-0.216667	-0.272222	-0.00238091	-0.189583
-0.175	0.0805555	-0.216667	-0.272222	-0.00238091	-0.189583
-0.175	0.0805555	-0.216667	-0.272222	-0.00238091	-0.189583
-0.175	0.0805555	-0.216667	-0.272222	-0.00238091	-0.189583
-0.175	0.0805555	-0.216667	-0.272222	-0.00238091	-0.189583
-0.175	0.0805555	-0.216667	-0.272222	-0.00238091	-0.189583
-0.172222	0.0805555	-0.216667	-0.272222	-0.00238091	-0.189583
-0.172222	0.0805555	-0.216667	-0.272222	-0.00238091	-0.189583
-0.172222	0.0805555	-0.216667	-0.272222	-0.00238091	-0.189583
-0.172222	0.0805555	-0.216667	-0.272222	-0.00238091	-0.189583
-0.172222	0.0805555	-0.216667	-0.272222	-0.00238091	-0.189583
-0.172222	0.0805555	-0.216667	-0.272222	-0.00238091	-0.189583
-0.172222	0.0805555	-0.216667	-0.272222	-0.00238091	-0.189583
-0.172222	0.0805555	-0.216667	-0.272222	-0.00238091	-0.189583
-0.172222	0.0805555	-0.216667	-0.272222	3.81429e-08	-0.189583
-0.172222	0.0805555	-0.216667	-0.272222	3.81429e-08	-0.189583
-0.172222	0.0805555	-0.216667	-0.272222	3.81429e-08	-0.189583
-0.172222	0.0805555	-0.216667	-0.272222	3.81429e-08	-0.189583
-0.172222	0.0805555	-0.216667	-0.272222	3.81429e-08	-0.189583
-0.172222	0.0805555	-0.216667	-0.272222	3.81429e-08	-0.189583
-0.172222	0.0805555	-0.216667	-0.272222	3.81429e-08	-0.189583
-0.172222	0.0805555	-0.216667	-0.272222	3.81429e-08	-0.189583
-0.172222	0.0805555	-0.216667	-0.272222	3.81429e-08	-0.189583
-0.172222	0.0805555	-0.216667	-0.272222	3.81429e-08	-0.1875
-0.169444	0.0805555	-0.216667	-0.272222	3.81429e-08	-0.1875
-0.169444	0.0805555	-0.216667	-0.272222	3.81429e-08	-0.1875
-0.169444	0.0805555	-0.216667	-0.272222	0.00238099	-0.1875
-0.169444	0.0805555	-0.216667	-0.272222	0.00238099	-0.1875
-0.169444	0.0805555	-0.216667	-0.272222	0.00238099	-0.1875
-0.169444	0.0805555	-0.216667	-0.272222	0.00238099	-0.1875
-0.169444	0.0805555	-0.216667	-0.272222	0.00238099	-0.1875
-0.169444	0.0833333	-0.216667	-0.272222	0.00238099	-0.1875
-0.169444	0.0833333	-0.216667	-0.272222	0.00238099	-0.1875
-0.169444	0.0833333	-0.216667	-0.272222	0.00238099	-0.1875
-0.169444	0.0833333	-0.216667	-0.272222	0.00238099	-0.1875
-0.169444	0.0833333	-0.216667	-0.272222	0.00238099	-0.1875
-0.169444	0.0833333	-0.216667	-0.272222	0.00238099	-0.1875
-0.169444	0.0833333	-0.216667	-0.272222	0.00238099	-0.1875
-0.169444	0.0833333	-0.216667	-0.272222	0.00238099	-0.1875
-0.169444	0.0833333	-0.216667	-0.272222	0.00238099	-0.1875
-0.169444	0.0833333	-0.216667	-0.272222	0.00238099	-0.1875
-0.169444	0.0833333	-0.216667	-0.272222	0.00238099	-0.1875
-0.169444	0.0833333	-0.216667	-0.272222	0.00238099	-0.1875
-0.169444	0.0833333	-0.216667	-0.272222	0.00238099	-0.1875
-0.169444	0.0833333	-0.216667	-0.272222	0.00238099	-0.1875
-0.169444	0.0833333	-0.216667	-0.272222	0.00238099	-0.1875
-0.169444	0.0833333	-0.216667	-0.272222	0.00238099	-0.1875
-0.169444	0.0833333	-0.216667	-0.272222	0.00238099	-0.1875
-0.169444	0.0833333	-0.216667	-0.272222	0.00238099	-0.1875
-0.169444	0.0833333	-0.216667	-0.272222	0.00238099	-0.1875
-0.169444	0.0833333	-0.216667	-0.272222	0.00238099	-0.1875
-0.169444	0.0833333	-0.216667	-0.272222	0.00238099	-0.1875
-0.169444	0.0833333	-0.216667	-0.272222	0.00238099	-0.1875
-0.169444	0.0833333	-0.216667	-0.272222	0.00238099	-0.1875
-0.169444	0.0833333	-0.216667	-0.272222	0.00238099	-0.185417
-0.169444	0.0833333	-0.216667	-0.272222	0.00238099	-0.185417
-0.169444	0.0833333	-0.216667	-0.272222	0.00238099	-0.185417
-0.169444	0.0833333	-0.216667	-0.272222	0.00238099	-0.185417
-0.169444	0.0833333	-0.216667	-0.272222	0.00238099	-0.185417
-0.166667	0.0833333	-0.216667	-0.272222	0.00238099	-0.185417
-0.166667	0.0833333	-0.216667	-0.272222	0.00238099	-0.185417
-0.166667	0.0833333	-0.216667	-0.272222	0.00238099	-0.185417
-0.166667	0.0833333	-0.216667	-0.272222	0.00476194	-0.185417
-0.166667	0.0833333	-0.216667	-0.272222	0.00476194	-0.185417
-0.166667	0.0833333	-0.216667	-0.272222	0.00476194	-0.185417
-0.166667	0.0833333	-0.216667	-0.272222	0.00476194	-0.185417
-0.166667	0.0833333	-0.216667	-0.272222	0.00476194	-0.185417
-0.166667	0.0833333	-0.216667	-0.272222	0.00476194	-0.185417
-0.166667	0.0833333	-0.216667	-0.272222	0.00476194	-0.185417
-0.166667	0.0833333	-0.213889	-0.269444	0.00476194	-0.185417
-0.166667	0.0833333	-0.213889	-0.269444	0.00476194	-0.185417
-0.166667	0.0833333	-0.213889	-0.269444	0.00476194	-0.185417
-0.166667	0.0833333	-0.211111	-0.269444	0.00476194	-0.185417
-0.166667	0.0833333	-0.211111	-0.269444	0.00476194	-0.185417
-0.166667	0.0833333	-0.211111	-0.269444	0.00476194	-0.185417
-0.166667	0.0833333	-0.211111	-0.269444	0.00476194	-0.185417
-0.166667	0.0833333	-0.211111	-0.266667	0.00476194	-0.185417
-0.166667	0.0833333	-0.211111	-0.266667	0.00476194	-0.185417
-0.166667	0.0833333	-0.211111	-0.266667	0.00476194	-0.185417
-0.166667	0.0833333	-0.211111	-0.266667	0.00476194	-0.185417
-0.166667	0.0833333	-0.211111	-0.266667	0.00476194	-0.185417
-0.166667	0.0833333	-0.211111	-0.266667	0.00476194	-0.185417
-0.166667	0.0833333	-0.211111	-0.266667	0.00476194	-0.185417
-0.166667	0.0833333	-0.211111	-0.266667	0.00476194	-0.185417
-0.166667	0.0833333	-0.211111	-0.266667	0.00476194	-0.185417
-0.166667	0.0833333	-0.211111	-0.266667	0.00476194	-0.185417
-0.166667	0.0833333	-0.211111	-0.266667	0.00476194	-0.185417
-0.166667	0.0833333	-0.211111	-0.266667	0.00476194	-0.185417
-0.166667	0.0833333	-0.211111	-0.266667	0.00476194	-0.185417
-0.166667	0.0833333	-0.211111	-0.266667	0.00476194	-0.185417
-0.166667	0.0833333	-0.211111	-0.263889	0.00476194	-0.185417
-0.166667	0.0833333	-0.211111	-0.263889	0.00476194	-0.185417
-0.166667	0.0833333	-0.211111	-0.263889	0.00476194	-0.185417
-0.166667	0.0833333	-0.211111	-0.263889	0.00476194	-0.185417
-0.166667	0.0833333	-0.211111	-0.263889	0.00476194	-0.185417
-0.166667	0.0833333	-0.211111	-0.263889	0.00476194	-0.185417
-0.166667	0.0833333	-0.208333	-0.263889	0.00476194	-0.185417
-0.166667	0.0833333	-0.208333	-0.263889	0.00476194	-0.185417
-0.166667	0.0833333	-0.208333	-0.263889	0.00476194	-0.185417
-0.166667	0.0833333	-0.208333	-0.263889	0.00476194	-0.185417
-0.166667	0.0833333	-0.208333	-0.263889	0.00476194	-0.185417
-0.166667	0.0833333	-0.208333	-0.263889	0.00476194	-0.185417
-0.166667	0.0833333	-0.208333	-0.263889	0.00476194	-0.185417
-0.166667	0.0833333	-0.208333	-0.263889	0.00476194	-0.185417
-0.166667	0.0861111	-0.208333	-0.263889	0.00476194	-0.185417
-0.166667	0.0861111	-0.208333	-0.263889	0.00476194	-0.185417
-0.166667	0.0861111	-0.208333	-0.263889	0.00476194	-0.185417
-0.166667	0.0861111	-0.208333	-0.263889	0.00476194	-0.185417
-0.163889	0.0861111	-0.208333	-0.263889	0.00476194	-0.185417
-0.163889	0.0888889	-0.208333	-0.263889	0.00476194	-0.185417
-0.163889	0.0888889	-0.208333	-0.263889	0.00476194	-0.185417
-0.163889	0.0888889	-0.208333	-0.263889	0.00476194	-0.185417
-0.163889	0.0888889	-0.208333	-0.263889	0.00476194	-0.185417
-0.163889	0.0888889	-0.208333	-0.263889	0.00476194	-0.185417
-0.163889	0.0888889	-0.208333	-0.263889	0.00476194	-0.185417
-0.163889	0.0888889	-0.208333	-0.263889	0.00476194	-0.185417
-0.163889	0.0888889	-0.208333	-0.263889	0.00476194	-0.185417
-0.163889	0.0888889	-0.208333	-0.263889	0.00476194	-0.185417
-0.163889	0.0888889	-0.208333	-0.263889	0.0071429	-0.185417
-0.163889	0.0888889	-0.208333	-0.263889	0.0071429	-0.185417
-0.163889	0.0888889	-0.208333	-0.263889	0.0071429	-0.185417
-0.163889	0.0888889	-0.208333	-0.263889	0.0071429	-0.185417
-0.163889	0.0888889	-0.208333	-0.263889	0.0071429	-0.185417
-0.163889	0.0888889	-0.208333	-0.263889	0.0071429	-0.185417
-0.163889	0.0888889	-0.208333	-0.263889	0.0071429	-0.185417
-0.163889	0.0888889	-0.208333	-0.263889	0.0071429	-0.185417
-0.163889	0.0888889	-0.208333	-0.263889	0.0071429	-0.185417
-0.163889	0.0888889	-0.208333	-0.263889	0.0071429	-0.185417
-0.163889	0.0888889	-0.208333	-0.263889	0.0071429	-0.185417
-0.163889	0.0888889	-0.208333	-0.263889	0.0071429	-0.185417
-0.163889	0.0888889	-0.208333	-0.263889	0.0071429	-0.185417
-0.163889	0.0888889	-0.208333	-0.263889	0.0071429	-0.185417
-0.163889	0.0888889	-0.208333	-0.263889	0.0071429	-0.185417
-0.163889	0.0888889	-0.208333	-0.263889	0.0071429	-0.185417
-0.163889	0.0888889	-0.208333	-0.263889	0.0071429	-0.185417
-0.163889	0.0888889	-0.208333	-0.263889	0.0071429	-0.185417
-0.163889	0.0916666	-0.208333	-0.263889	0.0071429	-0.185417
-0.163889	0.0916666	-0.208333	-0.263889	0.0071429	-0.185417
-0.163889	0.0916666	-0.208333	-0.263889	0.0071429	-0.185417
-0.163889	0.0916666	-0.208333	-0.263889	0.0071429	-0.185417
-0.163889	0.0916666	-0.208333	-0.263889	0.0071429	-0.185417
-0.163889	0.0916666	-0.208333	-0.263889	0.0071429	-0.185417
-0.163889	0.0916666	-0.208333	-0.263889	0.0071429	-0.185417
-0.163889	0.0916666	-0.208333	-0.263889	0.0071429	-0.185417
-0.163889	0.0916666	-0.208333	-0.263889	0.0071429	-0.185417
-0.163889	0.0916666	-0.208333	-0.263889	0.0071429	-0.185417
-0.163889	0.0916666	-0.208333	-0.263889	0.0071429	-0.185417
-0.163889	0.0916666	-0.208333	-0.263889	0.0071429	-0.185417
-0.163889	0.0916666	-0.208333	-0.263889	0.0071429	-0.185417
-0.163889	0.0916666	-0.208333	-0.263889	0.0071429	-0.185417
-0.163889	0.0916666	-0.208333	-0.263889	0.0071429	-0.185417
-0.163889	0.0916666	-0.208333	-0.263889	0.0071429	-0.185417
-0.163889	0.0916666	-0.208333	-0.263889	0.0071429	-0.185417
-0.163889	0.0916666	-0.208333	-0.263889	0.0071429	-0.185417
-0.163889	0.0916666	-0.208333	-0.263889	0.0071429	-0.185417
-0.163889	0.0916666	-0.208333	-0.263889	0.0071429	-0.185417
-0.163889	0.0916666	-0.208333	-0.263889	0.0071429	-0.185417
-0.163889	0.0916666	-0.208333	-0.263889	0.0071429	-0.185417
-0.163889	0.0916666	-0.208333	-0.263889	0.0071429	-0.185417
-0.163889	0.0916666	-0.208333	-0.263889	0.0071429	-0.185417
-0.163889	0.0916666	-0.208333	-0.263889	0.0071429	-0.185417
-0.163889	0.0916666	-0.208333	-0.263889	0.0071429	-0.185417
-0.163889	0.0916666	-0.208333	-0.263889	0.0071429	-0.185417
-0.163889	0.0916666	-0.208333	-0.263889	0.0071429	-0.185417
-0.163889	0.0916666	-0.208333	-0.263889	0.0071429	-0.185417
-0.163889	0.0916666	-0.208333	-0.263889	0.0071429	-0.183333
-0.163889	0.0916666	-0.208333	-0.263889	0.0071429	-0.183333
-0.163889	0.0916666	-0.208333	-0.263889	0.0071429	-0.183333
-0.163889	0.0916666	-0.208333	-0.263889	0.0071429	-0.183333
-0.163889	0.0916666	-0.208333	-0.263889	0.0071429	-0.183333
-0.163889	0.0916666	-0.208333	-0.263889	0.0071429	-0.183333
-0.163889	0.0916666	-0.208333	-0.263889	0.0071429	-0.18125
-0.163889	0.0916666	-0.208333	-0.263889	0.0071429	-0.18125
-0.163889	0.0916666	-0.208333	-0.263889	0.0071429	-0.18125
-0.163889	0.0916666	-0.208333	-0.263889	0.0071429	-0.18125
-0.163889	0.0916666	-0.208333	-0.263889	0.0071429	-0.18125
-0.163889	0.0916666	-0.208333	-0.263889	0.0071429	-0.18125
-0.163889	0.0916666	-0.208333	-0.263889	0.0071429	-0.18125
-0.163889	0.0916666	-0.208333	-0.263889	0.0071429	-0.18125
-0.163889	0.0916666	-0.208333	-0.263889	0.0071429	-0.18125
-0.163889	0.0916666	-0.208333	-0.263889	0.0071429	-0.18125
-0.163889	0.0916666	-0.208333	-0.263889	0.0071429	-0.18125
-0.163889	0.0916666	-0.208333	-0.263889	0.0071429	-0.18125
-0.163889	0.0916666	-0.208333	-0.263889	0.0071429	-0.18125
-0.163889	0.0916666	-0.208333	-0.263889	0.0071429	-0.18125
-0.163889	0.0916666	-0.208333	-0.263889	0.0071429	-0.18125
-0.163889	0.0916666	-0.208333	-0.263889	0.0071429	-0.179167
-0.163889	0.0916666	-0.208333	-0.263889	0.0071429	-0.179167
-0.163889	0.0916666	-0.208333	-0.263889	0.0071429	-0.179167
-0.163889	0.0916666	-0.208333	-0.263889	0.0071429	-0.179167
-0.163889	0.0916666	-0.208333	-0.263889	0.0071429	-0.179167
-0.163889	0.0916666	-0.208333	-0.263889	0.0071429	-0.179167
-0.163889	0.0916666	-0.208333	-0.263889	0.0071429	-0.179167
-0.163889	0.0916666	-0.208333	-0.263889	0.0071429	-0.179167
-0.163889	0.0916666	-0.208333	-0.263889	0.0071429	-0.179167
-0.163889	0.0916666	-0.208333	-0.263889	0.0071429	-0.179167
-0.163889	0.0916666	-0.208333	-0.263889	0.0071429	-0.179167
-0.161111	0.0916666	-0.208333	-0.263889	0.0071429	-0.179167
-0.161111	0.0916666	-0.208333	-0.263889	0.0071429	-0.179167
-0.161111	0.0916666	-0.208333	-0.263889	0.0071429	-0.179167
-0.161111	0.0916666	-0.208333	-0.263889	0.0071429	-0.179167
-0.158333	0.0916666	-0.208333	-0.263889	0.0071429	-0.179167
-0.158333	0.0916666	-0.208333	-0.263889	0.0071429	-0.179167
-0.158333	0.0916666	-0.208333	-0.263889	0.0071429	-0.179167
-0.158333	0.0916666	-0.208333	-0.263889	0.0071429	-0.179167
-0.158333	0.0916666	-0.208333	-0.263889	0.0071429	-0.179167
-0.158333	0.0916666	-0.208333	-0.263889	0.0071429	-0.179167
-0.158333	0.0916666	-0.208333	-0.263889	0.0071429	-0.179167
-0.158333	0.0916666	-0.208333	-0.263889	0.0071429	-0.179167
-0.158333	0.0916666	-0.208333	-0.263889	0.0071429	-0.179167
-0.158333	0.0916666	-0.208333	-0.263889	0.0071429	-0.179167
-0.158333	0.0916666	-0.208333	-0.263889	0.0071429	-0.179167
-0.158333	0.0916666	-0.208333	-0.263889	0.0071429	-0.179167
-0.158333	0.0916666	-0.208333	-0.263889	0.0071429	-0.179167
-0.158333	0.0916666	-0.208333	-0.263889	0.0071429	-0.179167
-0.158333	0.0916666	-0.208333	-0.263889	0.0071429	-0.179167
-0.158333	0.0916666	-0.208333	-0.263889	0.0071429	-0.179167
-0.158333	0.0916666	-0.208333	-0.263889	0.0071429	-0.179167
-0.158333	0.0916666	-0.208333	-0.263889	0.0071429	-0.179167
-0.155556	0.0916666	-0.208333	-0.263889	0.0071429	-0.179167
-0.155556	0.0916666	-0.208333	-0.263889	0.0071429	-0.179167
-0.155556	0.0916666	-0.208333	-0.263889	0.0071429	-0.179167
-0.155556	0.0916666	-0.208333	-0.263889	0.0071429	-0.179167
-0.155556	0.0916666	-0.208333	-0.263889	0.0071429	-0.179167
-0.155556	0.0916666	-0.208333	-0.263889	0.0071429	-0.179167
-0.155556	0.0916666	-0.208333	-0.263889	0.00952385	-0.179167
-0.155556	0.0916666	-0.208333	-0.263889	0.00952385	-0.179167
-0.155556	0.0916666	-0.208333	-0.263889	0.00952385	-0.179167
-0.155556	0.0916666	-0.208333	-0.263889	0.00952385	-0.179167
-0.155556	0.0916666	-0.208333	-0.263889	0.0119048	-0.179167
-0.155556	0.0916666	-0.208333	-0.263889	0.0119048	-0.179167
-0.155556	0.0916666	-0.208333	-0.263889	0.0119048	-0.179167
-0.155556	0.0916666	-0.208333	-0.263889	0.0119048	-0.179167
-0.155556	0.0916666	-0.208333	-0.263889	0.0119048	-0.179167
-0.155556	0.0916666	-0.208333	-0.263889	0.0119048	-0.179167
-0.155556	0.0916666	-0.208333	-0.263889	0.0119048	-0.179167
-0.155556	0.0916666	-0.208333	-0.263889	0.0119048	-0.179167
[truncated: 8,001 more rows]

## Sheet: Random diff in WPY sorted
E	DE	S	DS	CC	D
-2.66667	-1.33333	-3.33333	-2.66667	-1.42857	-2.625
-2.66667	-1.33333	-3.16667	-2.5	-1.42857	-2.5
-2.66667	-1.16667	-3.16667	-2.33333	-1.42857	-2.5
-2.66667	-1.16667	-3	-2.33333	-1.28571	-2.5
-2.5	-1.16667	-3	-2.33333	-1.28571	-2.5
-2.5	-1.16667	-3	-2.33333	-1.28571	-2.5
-2.5	-1.16667	-3	-2.33333	-1.28571	-2.5
-2.5	-1.16667	-3	-2.33333	-1.28571	-2.5
-2.33333	-1.16667	-3	-2.33333	-1.28571	-2.375
-2.33333	-1.16667	-3	-2.33333	-1.28571	-2.375
-2.33333	-1.16667	-2.83333	-2.16667	-1.28571	-2.375
-2.33333	-1.16667	-2.83333	-2.16667	-1.28571	-2.375
-2.33333	-1	-2.83333	-2.16667	-1.28571	-2.375
-2.33333	-1	-2.83333	-2.16667	-1.28571	-2.375
-2.33333	-1	-2.83333	-2.16667	-1.28571	-2.375
-2.33333	-1	-2.83333	-2.16667	-1.14286	-2.375
-2.33333	-1	-2.83333	-2.16667	-1.14286	-2.375
-2.33333	-1	-2.83333	-2.16667	-1.14286	-2.375
-2.33333	-1	-2.83333	-2.16667	-1.14286	-2.375
-2.33333	-1	-2.83333	-2.16667	-1.14286	-2.375
-2.33333	-1	-2.83333	-2.16667	-1.14286	-2.375
-2.33333	-1	-2.83333	-2.16667	-1.14286	-2.375
-2.33333	-1	-2.83333	-2	-1.14286	-2.375
-2.33333	-1	-2.83333	-2	-1.14286	-2.375
-2.33333	-1	-2.83333	-2	-1.14286	-2.375
-2.16667	-1	-2.83333	-2	-1.14286	-2.25
-2.16667	-0.833333	-2.83333	-2	-1.14286	-2.25
-2.16667	-0.833333	-2.83333	-2	-1.14286	-2.25
-2.16667	-0.833333	-2.83333	-2	-1.14286	-2.25
-2.16667	-0.833333	-2.83333	-2	-1.14286	-2.25
-2.16667	-0.833333	-2.66667	-2	-1.14286	-2.25
-2.16667	-0.833333	-2.66667	-2	-1.14286	-2.25
-2.16667	-0.833333	-2.66667	-2	-1	-2.25
-2.16667	-0.833333	-2.66667	-2	-1	-2.25
-2.16667	-0.833333	-2.66667	-2	-1	-2.25
-2.16667	-0.833333	-2.66667	-2	-1	-2.25
-2.16667	-0.833333	-2.66667	-2	-1	-2.25
-2.16667	-0.833333	-2.66667	-2	-1	-2.25
-2.16667	-0.833333	-2.66667	-2	-1	-2.25
-2.16667	-0.833333	-2.66667	-2	-1	-2.25
-2.16667	-0.833333	-2.66667	-2	-1	-2.25
-2.16667	-0.833333	-2.66667	-2	-1	-2.25
-2.16667	-0.833333	-2.66667	-2	-1	-2.25
-2.16667	-0.833333	-2.66667	-2	-1	-2.25
-2.16667	-0.833333	-2.66667	-2	-1	-2.25
-2.16667	-0.833333	-2.66667	-2	-1	-2.25
-2.16667	-0.833333	-2.66667	-2	-1	-2.25
-2.16667	-0.833333	-2.66667	-2	-1	-2.125
-2.16667	-0.833333	-2.66667	-2	-1	-2.125
-2.16667	-0.833333	-2.66667	-2	-1	-2.125
-2.16667	-0.833333	-2.66667	-2	-1	-2.125
-2.16667	-0.833333	-2.66667	-2	-1	-2.125
-2.16667	-0.833333	-2.66667	-2	-1	-2.125
-2.16667	-0.833333	-2.66667	-2	-1	-2.125
-2.16667	-0.833333	-2.66667	-2	-1	-2.125
-2.16667	-0.833333	-2.66667	-2	-1	-2.125
-2.16667	-0.833333	-2.66667	-2	-1	-2.125
-2.16667	-0.833333	-2.66667	-2	-1	-2.125
-2.16667	-0.833333	-2.66667	-2	-1	-2.125
-2.16667	-0.833333	-2.66667	-2	-1	-2.125
-2.16667	-0.833333	-2.66667	-1.83333	-1	-2.125
-2.16667	-0.833333	-2.66667	-1.83333	-1	-2.125
-2.16667	-0.833333	-2.66667	-1.83333	-1	-2.125
-2.16667	-0.833333	-2.66667	-1.83333	-1	-2.125
-2.16667	-0.666667	-2.66667	-1.83333	-1	-2.125
-2.16667	-0.666667	-2.66667	-1.83333	-1	-2.125
-2	-0.666667	-2.66667	-1.83333	-1	-2.125
-2	-0.666667	-2.66667	-1.83333	-1	-2.125
-2	-0.666667	-2.66667	-1.83333	-1	-2.125
-2	-0.666667	-2.66667	-1.83333	-1	-2.125
-2	-0.666667	-2.66667	-1.83333	-1	-2.125
-2	-0.666667	-2.66667	-1.83333	-1	-2.125
-2	-0.666667	-2.66667	-1.83333	-1	-2.125
-2	-0.666667	-2.66667	-1.83333	-1	-2.125
-2	-0.666667	-2.66667	-1.83333	-1	-2.125
-2	-0.666667	-2.66667	-1.83333	-1	-2.125
-2	-0.666667	-2.66667	-1.83333	-1	-2.125
-2	-0.666667	-2.66667	-1.83333	-1	-2.125
-2	-0.666667	-2.66667	-1.83333	-1	-2.125
-2	-0.666667	-2.66667	-1.83333	-1	-2.125
-2	-0.666667	-2.66667	-1.83333	-1	-2.125
-2	-0.666667	-2.5	-1.83333	-1	-2.125
-2	-0.666667	-2.5	-1.83333	-1	-2.125
-2	-0.666667	-2.5	-1.83333	-1	-2.125
-2	-0.666667	-2.5	-1.83333	-1	-2.125
-2	-0.666667	-2.5	-1.83333	-0.857143	-2.125
-2	-0.666667	-2.5	-1.83333	-0.857143	-2.125
-2	-0.666667	-2.5	-1.83333	-0.857143	-2.125
-2	-0.666667	-2.5	-1.83333	-0.857143	-2.125
-2	-0.666667	-2.5	-1.83333	-0.857143	-2.125
-2	-0.666667	-2.5	-1.83333	-0.857143	-2.125
-2	-0.666667	-2.5	-1.83333	-0.857143	-2.125
-2	-0.666667	-2.5	-1.83333	-0.857143	-2.125
-2	-0.666667	-2.5	-1.83333	-0.857143	-2.125
-2	-0.666667	-2.5	-1.83333	-0.857143	-2.125
-2	-0.666667	-2.5	-1.83333	-0.857143	-2.125
-2	-0.666667	-2.5	-1.83333	-0.857143	-2.125
-2	-0.666667	-2.5	-1.83333	-0.857143	-2.125
-2	-0.666667	-2.5	-1.83333	-0.857143	-2.125
-2	-0.666667	-2.5	-1.83333	-0.857143	-2
-2	-0.666667	-2.5	-1.83333	-0.857143	-2
-2	-0.666667	-2.5	-1.83333	-0.857143	-2
-2	-0.666667	-2.5	-1.83333	-0.857143	-2
-2	-0.666667	-2.5	-1.83333	-0.857143	-2
-2	-0.666667	-2.5	-1.83333	-0.857143	-2
-2	-0.666667	-2.5	-1.83333	-0.857143	-2
-2	-0.666667	-2.5	-1.83333	-0.857143	-2
-2	-0.666667	-2.5	-1.83333	-0.857143	-2
-2	-0.666667	-2.5	-1.83333	-0.857143	-2
-2	-0.666667	-2.5	-1.83333	-0.857143	-2
-2	-0.666667	-2.5	-1.83333	-0.857143	-2
-2	-0.666667	-2.5	-1.83333	-0.857143	-2
-2	-0.666667	-2.5	-1.83333	-0.857143	-2
-2	-0.666667	-2.5	-1.83333	-0.857143	-2
-2	-0.666667	-2.5	-1.83333	-0.857143	-2
-2	-0.666667	-2.5	-1.83333	-0.857143	-2
-2	-0.666667	-2.5	-1.83333	-0.857143	-2
-2	-0.666667	-2.5	-1.83333	-0.857143	-2
-2	-0.666667	-2.5	-1.83333	-0.857143	-2
-2	-0.666667	-2.5	-1.83333	-0.857143	-2
-2	-0.666667	-2.5	-1.83333	-0.857143	-2
-2	-0.666667	-2.5	-1.83333	-0.857143	-2
-2	-0.666667	-2.5	-1.83333	-0.857143	-2
-2	-0.666667	-2.5	-1.83333	-0.857143	-2
-2	-0.666667	-2.5	-1.83333	-0.857143	-2
-2	-0.666667	-2.5	-1.83333	-0.857143	-2
-2	-0.666667	-2.5	-1.83333	-0.857143	-2
-2	-0.666667	-2.5	-1.83333	-0.857143	-2
-2	-0.666667	-2.5	-1.83333	-0.857143	-2
-2	-0.666667	-2.5	-1.83333	-0.857143	-2
-2	-0.666667	-2.5	-1.83333	-0.857143	-2
-2	-0.666667	-2.5	-1.83333	-0.857143	-2
-2	-0.666667	-2.5	-1.83333	-0.857143	-2
-2	-0.666667	-2.5	-1.83333	-0.857143	-2
-2	-0.666667	-2.5	-1.83333	-0.857143	-2
-2	-0.5	-2.5	-1.83333	-0.857143	-2
-2	-0.5	-2.5	-1.83333	-0.857143	-2
-2	-0.5	-2.5	-1.83333	-0.857143	-2
-2	-0.5	-2.5	-1.83333	-0.857143	-2
-1.83333	-0.5	-2.5	-1.83333	-0.857143	-2
-1.83333	-0.5	-2.5	-1.83333	-0.857143	-2
-1.83333	-0.5	-2.5	-1.83333	-0.857143	-2
-1.83333	-0.5	-2.5	-1.83333	-0.857143	-2
-1.83333	-0.5	-2.5	-1.66667	-0.857143	-2
-1.83333	-0.5	-2.5	-1.66667	-0.857143	-2
-1.83333	-0.5	-2.5	-1.66667	-0.857143	-2
-1.83333	-0.5	-2.5	-1.66667	-0.857143	-2
-1.83333	-0.5	-2.5	-1.66667	-0.857143	-2
-1.83333	-0.5	-2.5	-1.66667	-0.857143	-2
-1.83333	-0.5	-2.5	-1.66667	-0.857143	-2
-1.83333	-0.5	-2.5	-1.66667	-0.857143	-2
-1.83333	-0.5	-2.5	-1.66667	-0.857143	-2
-1.83333	-0.5	-2.5	-1.66667	-0.857143	-2
-1.83333	-0.5	-2.5	-1.66667	-0.857143	-2
-1.83333	-0.5	-2.5	-1.66667	-0.857143	-2
-1.83333	-0.5	-2.5	-1.66667	-0.857143	-2
-1.83333	-0.5	-2.5	-1.66667	-0.857143	-2
-1.83333	-0.5	-2.5	-1.66667	-0.857143	-2
-1.83333	-0.5	-2.5	-1.66667	-0.857143	-2
-1.83333	-0.5	-2.5	-1.66667	-0.857143	-2
-1.83333	-0.5	-2.5	-1.66667	-0.857143	-2
-1.83333	-0.5	-2.5	-1.66667	-0.857143	-2
-1.83333	-0.5	-2.5	-1.66667	-0.857143	-2
-1.83333	-0.5	-2.5	-1.66667	-0.857143	-2
-1.83333	-0.5	-2.5	-1.66667	-0.857143	-2
-1.83333	-0.5	-2.5	-1.66667	-0.857143	-2
-1.83333	-0.5	-2.5	-1.66667	-0.857143	-2
-1.83333	-0.5	-2.33333	-1.66667	-0.857143	-2
-1.83333	-0.5	-2.33333	-1.66667	-0.857143	-2
-1.83333	-0.5	-2.33333	-1.66667	-0.857143	-2
-1.83333	-0.5	-2.33333	-1.66667	-0.857143	-2
-1.83333	-0.5	-2.33333	-1.66667	-0.857143	-2
-1.83333	-0.5	-2.33333	-1.66667	-0.857143	-2
-1.83333	-0.5	-2.33333	-1.66667	-0.857143	-2
-1.83333	-0.5	-2.33333	-1.66667	-0.857143	-2
-1.83333	-0.5	-2.33333	-1.66667	-0.857143	-2
-1.83333	-0.5	-2.33333	-1.66667	-0.857143	-2
-1.83333	-0.5	-2.33333	-1.66667	-0.857143	-2
-1.83333	-0.5	-2.33333	-1.66667	-0.857143	-2
-1.83333	-0.5	-2.33333	-1.66667	-0.857143	-2
-1.83333	-0.5	-2.33333	-1.66667	-0.857143	-2
-1.83333	-0.5	-2.33333	-1.66667	-0.857143	-2
-1.83333	-0.5	-2.33333	-1.66667	-0.857143	-2
-1.83333	-0.5	-2.33333	-1.66667	-0.857143	-2
-1.83333	-0.5	-2.33333	-1.66667	-0.857143	-2
-1.83333	-0.5	-2.33333	-1.66667	-0.857143	-2
-1.83333	-0.5	-2.33333	-1.66667	-0.714286	-2
-1.83333	-0.5	-2.33333	-1.66667	-0.714286	-2
-1.83333	-0.5	-2.33333	-1.66667	-0.714286	-2
-1.83333	-0.5	-2.33333	-1.66667	-0.714286	-2
-1.83333	-0.5	-2.33333	-1.66667	-0.714286	-2
-1.83333	-0.5	-2.33333	-1.66667	-0.714286	-2
-1.83333	-0.5	-2.33333	-1.66667	-0.714286	-2
-1.83333	-0.5	-2.33333	-1.66667	-0.714286	-2
-1.83333	-0.5	-2.33333	-1.66667	-0.714286	-2
-1.83333	-0.5	-2.33333	-1.66667	-0.714286	-2
-1.83333	-0.5	-2.33333	-1.66667	-0.714286	-2
-1.83333	-0.5	-2.33333	-1.66667	-0.714286	-2
-1.83333	-0.5	-2.33333	-1.66667	-0.714286	-2
-1.83333	-0.5	-2.33333	-1.66667	-0.714286	-2
-1.83333	-0.5	-2.33333	-1.66667	-0.714286	-2
-1.83333	-0.5	-2.33333	-1.66667	-0.714286	-2
-1.83333	-0.5	-2.33333	-1.66667	-0.714286	-2
-1.83333	-0.5	-2.33333	-1.66667	-0.714286	-2
-1.83333	-0.5	-2.33333	-1.66667	-0.714286	-1.875
-1.83333	-0.5	-2.33333	-1.66667	-0.714286	-1.875
-1.83333	-0.5	-2.33333	-1.66667	-0.714286	-1.875
-1.83333	-0.5	-2.33333	-1.66667	-0.714286	-1.875
-1.83333	-0.5	-2.33333	-1.66667	-0.714286	-1.875
-1.83333	-0.5	-2.33333	-1.66667	-0.714286	-1.875
-1.83333	-0.5	-2.33333	-1.66667	-0.714286	-1.875
-1.83333	-0.5	-2.33333	-1.66667	-0.714286	-1.875
-1.83333	-0.5	-2.33333	-1.66667	-0.714286	-1.875
-1.83333	-0.5	-2.33333	-1.66667	-0.714286	-1.875
-1.83333	-0.5	-2.33333	-1.66667	-0.714286	-1.875
-1.83333	-0.5	-2.33333	-1.66667	-0.714286	-1.875
-1.83333	-0.5	-2.33333	-1.66667	-0.714286	-1.875
-1.83333	-0.5	-2.33333	-1.66667	-0.714286	-1.875
-1.83333	-0.5	-2.33333	-1.66667	-0.714286	-1.875
-1.83333	-0.5	-2.33333	-1.66667	-0.714286	-1.875
-1.83333	-0.5	-2.33333	-1.66667	-0.714286	-1.875
-1.83333	-0.5	-2.33333	-1.66667	-0.714286	-1.875
-1.83333	-0.5	-2.33333	-1.66667	-0.714286	-1.875
-1.83333	-0.5	-2.33333	-1.66667	-0.714286	-1.875
-1.83333	-0.5	-2.33333	-1.66667	-0.714286	-1.875
-1.83333	-0.5	-2.33333	-1.66667	-0.714286	-1.875
-1.83333	-0.5	-2.33333	-1.66667	-0.714286	-1.875
-1.83333	-0.5	-2.33333	-1.66667	-0.714286	-1.875
-1.83333	-0.5	-2.33333	-1.66667	-0.714286	-1.875
-1.83333	-0.5	-2.33333	-1.66667	-0.714286	-1.875
-1.83333	-0.5	-2.33333	-1.66667	-0.714286	-1.875
-1.83333	-0.5	-2.33333	-1.66667	-0.714286	-1.875
-1.83333	-0.5	-2.33333	-1.66667	-0.714286	-1.875
-1.83333	-0.5	-2.33333	-1.66667	-0.714286	-1.875
-1.83333	-0.5	-2.33333	-1.66667	-0.714286	-1.875
-1.83333	-0.5	-2.33333	-1.66667	-0.714286	-1.875
-1.83333	-0.5	-2.33333	-1.66667	-0.714286	-1.875
-1.83333	-0.5	-2.33333	-1.66667	-0.714286	-1.875
-1.83333	-0.5	-2.33333	-1.66667	-0.714286	-1.875
-1.83333	-0.5	-2.33333	-1.66667	-0.714286	-1.875
-1.83333	-0.5	-2.33333	-1.66667	-0.714286	-1.875
-1.83333	-0.5	-2.33333	-1.66667	-0.714286	-1.875
-1.83333	-0.5	-2.33333	-1.66667	-0.714286	-1.875
-1.83333	-0.5	-2.33333	-1.66667	-0.714286	-1.875
-1.83333	-0.5	-2.33333	-1.66667	-0.714286	-1.875
-1.83333	-0.5	-2.33333	-1.66667	-0.714286	-1.875
-1.83333	-0.5	-2.33333	-1.66667	-0.714286	-1.875
-1.83333	-0.5	-2.33333	-1.66667	-0.714286	-1.875
-1.83333	-0.5	-2.33333	-1.66667	-0.714286	-1.875
-1.83333	-0.5	-2.33333	-1.66667	-0.714286	-1.875
-1.83333	-0.5	-2.33333	-1.66667	-0.714286	-1.875
-1.83333	-0.5	-2.33333	-1.66667	-0.714286	-1.875
-1.83333	-0.5	-2.33333	-1.66667	-0.714286	-1.875
-1.83333	-0.5	-2.33333	-1.66667	-0.714286	-1.875
-1.83333	-0.5	-2.33333	-1.66667	-0.714286	-1.875
-1.83333	-0.5	-2.33333	-1.66667	-0.714286	-1.875
-1.83333	-0.5	-2.33333	-1.66667	-0.714286	-1.875
-1.83333	-0.5	-2.33333	-1.66667	-0.714286	-1.875
-1.83333	-0.5	-2.33333	-1.66667	-0.714286	-1.875
-1.83333	-0.5	-2.33333	-1.66667	-0.714286	-1.875
-1.83333	-0.5	-2.33333	-1.66667	-0.714286	-1.875
-1.83333	-0.5	-2.33333	-1.66667	-0.714286	-1.875
-1.83333	-0.5	-2.33333	-1.66667	-0.714286	-1.875
-1.83333	-0.5	-2.33333	-1.66667	-0.714286	-1.875
-1.83333	-0.5	-2.33333	-1.66667	-0.714286	-1.875
-1.83333	-0.5	-2.33333	-1.66667	-0.714286	-1.875
-1.83333	-0.5	-2.33333	-1.66667	-0.714286	-1.875
-1.83333	-0.5	-2.33333	-1.66667	-0.714286	-1.875
-1.83333	-0.5	-2.33333	-1.66667	-0.714286	-1.875
-1.83333	-0.5	-2.33333	-1.66667	-0.714286	-1.875
-1.83333	-0.5	-2.33333	-1.66667	-0.714286	-1.875
-1.83333	-0.5	-2.33333	-1.66667	-0.714286	-1.875
-1.83333	-0.5	-2.33333	-1.66667	-0.714286	-1.875
-1.83333	-0.5	-2.33333	-1.66667	-0.714286	-1.875
-1.83333	-0.5	-2.33333	-1.66667	-0.714286	-1.875
-1.83333	-0.5	-2.33333	-1.66667	-0.714286	-1.875
-1.83333	-0.5	-2.33333	-1.66667	-0.714286	-1.875
-1.83333	-0.5	-2.33333	-1.66667	-0.714286	-1.875
-1.83333	-0.5	-2.33333	-1.66667	-0.714286	-1.875
-1.83333	-0.5	-2.33333	-1.66667	-0.714286	-1.875
-1.83333	-0.5	-2.33333	-1.66667	-0.714286	-1.875
-1.83333	-0.5	-2.33333	-1.66667	-0.714286	-1.875
-1.83333	-0.5	-2.33333	-1.66667	-0.714286	-1.875
-1.83333	-0.333333	-2.33333	-1.66667	-0.714286	-1.875
-1.83333	-0.333333	-2.33333	-1.66667	-0.714286	-1.875
-1.83333	-0.333333	-2.33333	-1.66667	-0.714286	-1.875
-1.66667	-0.333333	-2.33333	-1.66667	-0.714286	-1.875
-1.66667	-0.333333	-2.33333	-1.66667	-0.714286	-1.875
-1.66667	-0.333333	-2.33333	-1.66667	-0.714286	-1.875
-1.66667	-0.333333	-2.33333	-1.5	-0.714286	-1.875
-1.66667	-0.333333	-2.33333	-1.5	-0.714286	-1.875
-1.66667	-0.333333	-2.33333	-1.5	-0.714286	-1.875
-1.66667	-0.333333	-2.33333	-1.5	-0.714286	-1.875
-1.66667	-0.333333	-2.33333	-1.5	-0.714286	-1.875
-1.66667	-0.333333	-2.33333	-1.5	-0.714286	-1.875
-1.66667	-0.333333	-2.33333	-1.5	-0.714286	-1.875
-1.66667	-0.333333	-2.33333	-1.5	-0.714286	-1.875
-1.66667	-0.333333	-2.33333	-1.5	-0.714286	-1.875
-1.66667	-0.333333	-2.33333	-1.5	-0.714286	-1.875
-1.66667	-0.333333	-2.33333	-1.5	-0.714286	-1.875
-1.66667	-0.333333	-2.33333	-1.5	-0.714286	-1.875
-1.66667	-0.333333	-2.33333	-1.5	-0.714286	-1.875
-1.66667	-0.333333	-2.33333	-1.5	-0.714286	-1.875
-1.66667	-0.333333	-2.33333	-1.5	-0.714286	-1.875
-1.66667	-0.333333	-2.33333	-1.5	-0.714286	-1.875
-1.66667	-0.333333	-2.33333	-1.5	-0.714286	-1.875
-1.66667	-0.333333	-2.16667	-1.5	-0.714286	-1.875
-1.66667	-0.333333	-2.16667	-1.5	-0.714286	-1.875
-1.66667	-0.333333	-2.16667	-1.5	-0.714286	-1.875
-1.66667	-0.333333	-2.16667	-1.5	-0.714286	-1.875
-1.66667	-0.333333	-2.16667	-1.5	-0.714286	-1.875
-1.66667	-0.333333	-2.16667	-1.5	-0.714286	-1.875
-1.66667	-0.333333	-2.16667	-1.5	-0.714286	-1.875
-1.66667	-0.333333	-2.16667	-1.5	-0.714286	-1.875
-1.66667	-0.333333	-2.16667	-1.5	-0.714286	-1.875
-1.66667	-0.333333	-2.16667	-1.5	-0.714286	-1.875
-1.66667	-0.333333	-2.16667	-1.5	-0.714286	-1.875
-1.66667	-0.333333	-2.16667	-1.5	-0.714286	-1.875
-1.66667	-0.333333	-2.16667	-1.5	-0.714286	-1.875
-1.66667	-0.333333	-2.16667	-1.5	-0.714286	-1.875
-1.66667	-0.333333	-2.16667	-1.5	-0.714286	-1.875
-1.66667	-0.333333	-2.16667	-1.5	-0.714286	-1.875
-1.66667	-0.333333	-2.16667	-1.5	-0.714286	-1.875
-1.66667	-0.333333	-2.16667	-1.5	-0.714286	-1.875
-1.66667	-0.333333	-2.16667	-1.5	-0.714286	-1.875
-1.66667	-0.333333	-2.16667	-1.5	-0.714286	-1.875
-1.66667	-0.333333	-2.16667	-1.5	-0.714286	-1.875
-1.66667	-0.333333	-2.16667	-1.5	-0.714286	-1.875
-1.66667	-0.333333	-2.16667	-1.5	-0.714286	-1.875
-1.66667	-0.333333	-2.16667	-1.5	-0.714286	-1.875
-1.66667	-0.333333	-2.16667	-1.5	-0.714286	-1.875
-1.66667	-0.333333	-2.16667	-1.5	-0.714286	-1.875
-1.66667	-0.333333	-2.16667	-1.5	-0.714286	-1.875
-1.66667	-0.333333	-2.16667	-1.5	-0.714286	-1.875
-1.66667	-0.333333	-2.16667	-1.5	-0.714286	-1.875
-1.66667	-0.333333	-2.16667	-1.5	-0.714286	-1.875
-1.66667	-0.333333	-2.16667	-1.5	-0.714286	-1.875
-1.66667	-0.333333	-2.16667	-1.5	-0.714286	-1.875
-1.66667	-0.333333	-2.16667	-1.5	-0.714286	-1.875
-1.66667	-0.333333	-2.16667	-1.5	-0.714286	-1.875
-1.66667	-0.333333	-2.16667	-1.5	-0.714286	-1.875
-1.66667	-0.333333	-2.16667	-1.5	-0.714286	-1.875
-1.66667	-0.333333	-2.16667	-1.5	-0.714286	-1.875
-1.66667	-0.333333	-2.16667	-1.5	-0.714286	-1.875
-1.66667	-0.333333	-2.16667	-1.5	-0.714286	-1.875
-1.66667	-0.333333	-2.16667	-1.5	-0.714286	-1.875
-1.66667	-0.333333	-2.16667	-1.5	-0.714286	-1.875
-1.66667	-0.333333	-2.16667	-1.5	-0.571429	-1.875
-1.66667	-0.333333	-2.16667	-1.5	-0.571429	-1.875
-1.66667	-0.333333	-2.16667	-1.5	-0.571429	-1.875
-1.66667	-0.333333	-2.16667	-1.5	-0.571429	-1.875
-1.66667	-0.333333	-2.16667	-1.5	-0.571429	-1.875
-1.66667	-0.333333	-2.16667	-1.5	-0.571429	-1.875
-1.66667	-0.333333	-2.16667	-1.5	-0.571429	-1.875
-1.66667	-0.333333	-2.16667	-1.5	-0.571429	-1.875
-1.66667	-0.333333	-2.16667	-1.5	-0.571429	-1.875
-1.66667	-0.333333	-2.16667	-1.5	-0.571429	-1.875
-1.66667	-0.333333	-2.16667	-1.5	-0.571429	-1.875
-1.66667	-0.333333	-2.16667	-1.5	-0.571429	-1.875
-1.66667	-0.333333	-2.16667	-1.5	-0.571429	-1.875
-1.66667	-0.333333	-2.16667	-1.5	-0.571429	-1.875
-1.66667	-0.333333	-2.16667	-1.5	-0.571429	-1.875
-1.66667	-0.333333	-2.16667	-1.5	-0.571429	-1.875
-1.66667	-0.333333	-2.16667	-1.5	-0.571429	-1.875
-1.66667	-0.333333	-2.16667	-1.5	-0.571429	-1.875
-1.66667	-0.333333	-2.16667	-1.5	-0.571429	-1.875
-1.66667	-0.333333	-2.16667	-1.5	-0.571429	-1.875
-1.66667	-0.333333	-2.16667	-1.5	-0.571429	-1.875
-1.66667	-0.333333	-2.16667	-1.5	-0.571429	-1.875
-1.66667	-0.333333	-2.16667	-1.5	-0.571429	-1.875
-1.66667	-0.333333	-2.16667	-1.5	-0.571429	-1.875
-1.66667	-0.333333	-2.16667	-1.5	-0.571429	-1.875
-1.66667	-0.333333	-2.16667	-1.5	-0.571429	-1.875
-1.66667	-0.333333	-2.16667	-1.5	-0.571429	-1.875
-1.66667	-0.333333	-2.16667	-1.5	-0.571429	-1.875
-1.66667	-0.333333	-2.16667	-1.5	-0.571429	-1.875
-1.66667	-0.333333	-2.16667	-1.5	-0.571429	-1.875
-1.66667	-0.333333	-2.16667	-1.5	-0.571429	-1.875
-1.66667	-0.333333	-2.16667	-1.5	-0.571429	-1.875
-1.66667	-0.333333	-2.16667	-1.5	-0.571429	-1.875
-1.66667	-0.333333	-2.16667	-1.5	-0.571429	-1.875
-1.66667	-0.333333	-2.16667	-1.5	-0.571429	-1.875
-1.66667	-0.333333	-2.16667	-1.5	-0.571429	-1.875
-1.66667	-0.333333	-2.16667	-1.5	-0.571429	-1.75
-1.66667	-0.333333	-2.16667	-1.5	-0.571429	-1.75
-1.66667	-0.333333	-2.16667	-1.5	-0.571429	-1.75
-1.66667	-0.333333	-2.16667	-1.5	-0.571429	-1.75
-1.66667	-0.333333	-2.16667	-1.5	-0.571429	-1.75
-1.66667	-0.333333	-2.16667	-1.5	-0.571429	-1.75
-1.66667	-0.333333	-2.16667	-1.5	-0.571429	-1.75
-1.66667	-0.333333	-2.16667	-1.5	-0.571429	-1.75
-1.66667	-0.333333	-2.16667	-1.5	-0.571429	-1.75
-1.66667	-0.333333	-2.16667	-1.5	-0.571429	-1.75
-1.66667	-0.333333	-2.16667	-1.5	-0.571429	-1.75
-1.66667	-0.333333	-2.16667	-1.5	-0.571429	-1.75
-1.66667	-0.333333	-2.16667	-1.5	-0.571429	-1.75
-1.66667	-0.333333	-2.16667	-1.5	-0.571429	-1.75
-1.66667	-0.333333	-2.16667	-1.5	-0.571429	-1.75
-1.66667	-0.333333	-2.16667	-1.5	-0.571429	-1.75
-1.66667	-0.333333	-2.16667	-1.5	-0.571429	-1.75
-1.66667	-0.333333	-2.16667	-1.5	-0.571429	-1.75
-1.66667	-0.333333	-2.16667	-1.5	-0.571429	-1.75
-1.66667	-0.333333	-2.16667	-1.5	-0.571429	-1.75
-1.66667	-0.333333	-2.16667	-1.5	-0.571429	-1.75
-1.66667	-0.333333	-2.16667	-1.5	-0.571429	-1.75
-1.66667	-0.333333	-2.16667	-1.5	-0.571429	-1.75
-1.66667	-0.333333	-2.16667	-1.5	-0.571429	-1.75
-1.66667	-0.333333	-2.16667	-1.5	-0.571429	-1.75
-1.66667	-0.333333	-2.16667	-1.5	-0.571429	-1.75
-1.66667	-0.333333	-2.16667	-1.5	-0.571429	-1.75
-1.66667	-0.333333	-2.16667	-1.5	-0.571429	-1.75
-1.66667	-0.333333	-2.16667	-1.5	-0.571429	-1.75
-1.66667	-0.333333	-2.16667	-1.5	-0.571429	-1.75
-1.66667	-0.333333	-2.16667	-1.5	-0.571429	-1.75
-1.66667	-0.333333	-2.16667	-1.5	-0.571429	-1.75
-1.66667	-0.333333	-2.16667	-1.5	-0.571429	-1.75
-1.66667	-0.333333	-2.16667	-1.5	-0.571429	-1.75
-1.66667	-0.333333	-2.16667	-1.5	-0.571429	-1.75
-1.66667	-0.333333	-2.16667	-1.5	-0.571429	-1.75
-1.66667	-0.333333	-2.16667	-1.5	-0.571429	-1.75
-1.66667	-0.333333	-2.16667	-1.5	-0.571429	-1.75
-1.66667	-0.333333	-2.16667	-1.5	-0.571429	-1.75
-1.66667	-0.333333	-2.16667	-1.5	-0.571429	-1.75
-1.66667	-0.333333	-2.16667	-1.5	-0.571429	-1.75
-1.66667	-0.333333	-2.16667	-1.5	-0.571429	-1.75
-1.66667	-0.333333	-2.16667	-1.5	-0.571429	-1.75
-1.66667	-0.333333	-2.16667	-1.5	-0.571429	-1.75
-1.66667	-0.333333	-2.16667	-1.5	-0.571429	-1.75
-1.66667	-0.333333	-2.16667	-1.5	-0.571429	-1.75
-1.66667	-0.333333	-2.16667	-1.5	-0.571429	-1.75
-1.66667	-0.333333	-2.16667	-1.5	-0.571429	-1.75
-1.66667	-0.333333	-2.16667	-1.5	-0.571429	-1.75
-1.66667	-0.333333	-2.16667	-1.5	-0.571429	-1.75
-1.66667	-0.333333	-2.16667	-1.5	-0.571429	-1.75
-1.66667	-0.333333	-2.16667	-1.5	-0.571429	-1.75
-1.66667	-0.333333	-2.16667	-1.5	-0.571429	-1.75
-1.66667	-0.333333	-2.16667	-1.5	-0.571429	-1.75
-1.66667	-0.333333	-2.16667	-1.5	-0.571429	-1.75
-1.66667	-0.333333	-2.16667	-1.5	-0.571429	-1.75
-1.66667	-0.333333	-2.16667	-1.5	-0.571429	-1.75
-1.66667	-0.333333	-2.16667	-1.5	-0.571429	-1.75
-1.66667	-0.333333	-2.16667	-1.5	-0.571429	-1.75
-1.66667	-0.333333	-2.16667	-1.5	-0.571429	-1.75
-1.66667	-0.333333	-2.16667	-1.5	-0.571429	-1.75
-1.66667	-0.333333	-2.16667	-1.5	-0.571429	-1.75
-1.66667	-0.333333	-2.16667	-1.5	-0.571429	-1.75
-1.66667	-0.333333	-2.16667	-1.5	-0.571429	-1.75
-1.66667	-0.333333	-2.16667	-1.5	-0.571429	-1.75
-1.66667	-0.333333	-2.16667	-1.5	-0.571429	-1.75
-1.66667	-0.333333	-2.16667	-1.5	-0.571429	-1.75
-1.66667	-0.333333	-2.16667	-1.5	-0.571429	-1.75
-1.66667	-0.333333	-2.16667	-1.5	-0.571429	-1.75
-1.66667	-0.333333	-2.16667	-1.5	-0.571429	-1.75
-1.66667	-0.333333	-2.16667	-1.5	-0.571429	-1.75
-1.66667	-0.333333	-2.16667	-1.5	-0.571429	-1.75
-1.66667	-0.333333	-2.16667	-1.5	-0.571429	-1.75
-1.66667	-0.333333	-2.16667	-1.5	-0.571429	-1.75
-1.66667	-0.333333	-2.16667	-1.5	-0.571429	-1.75
-1.66667	-0.333333	-2.16667	-1.5	-0.571429	-1.75
-1.66667	-0.333333	-2.16667	-1.5	-0.571429	-1.75
-1.66667	-0.333333	-2.16667	-1.5	-0.571429	-1.75
-1.66667	-0.333333	-2.16667	-1.5	-0.571429	-1.75
-1.66667	-0.333333	-2.16667	-1.5	-0.571429	-1.75
-1.66667	-0.333333	-2.16667	-1.5	-0.571429	-1.75
-1.66667	-0.333333	-2.16667	-1.5	-0.571429	-1.75
-1.66667	-0.333333	-2.16667	-1.5	-0.571429	-1.75
-1.66667	-0.333333	-2.16667	-1.5	-0.571429	-1.75
-1.66667	-0.333333	-2.16667	-1.5	-0.571429	-1.75
-1.66667	-0.333333	-2.16667	-1.5	-0.571429	-1.75
-1.66667	-0.333333	-2.16667	-1.5	-0.571429	-1.75
-1.66667	-0.333333	-2.16667	-1.5	-0.571429	-1.75
-1.66667	-0.333333	-2.16667	-1.5	-0.571429	-1.75
-1.66667	-0.333333	-2.16667	-1.5	-0.571429	-1.75
-1.66667	-0.333333	-2.16667	-1.5	-0.571429	-1.75
-1.66667	-0.333333	-2.16667	-1.5	-0.571429	-1.75
-1.66667	-0.333333	-2.16667	-1.5	-0.571429	-1.75
-1.66667	-0.333333	-2.16667	-1.5	-0.571429	-1.75
-1.66667	-0.333333	-2.16667	-1.5	-0.571429	-1.75
-1.66667	-0.333333	-2.16667	-1.5	-0.571429	-1.75
-1.66667	-0.333333	-2.16667	-1.5	-0.571429	-1.75
-1.66667	-0.333333	-2.16667	-1.5	-0.571429	-1.75
-1.66667	-0.333333	-2.16667	-1.5	-0.571429	-1.75
-1.66667	-0.333333	-2.16667	-1.5	-0.571429	-1.75
-1.66667	-0.333333	-2.16667	-1.5	-0.571429	-1.75
-1.66667	-0.333333	-2.16667	-1.5	-0.571429	-1.75
-1.66667	-0.333333	-2.16667	-1.5	-0.571429	-1.75
-1.66667	-0.333333	-2.16667	-1.5	-0.571429	-1.75
-1.66667	-0.333333	-2.16667	-1.5	-0.571429	-1.75
-1.66667	-0.333333	-2.16667	-1.5	-0.571429	-1.75
-1.66667	-0.333333	-2.16667	-1.5	-0.571429	-1.75
-1.66667	-0.333333	-2.16667	-1.5	-0.571429	-1.75
-1.66667	-0.333333	-2.16667	-1.5	-0.571429	-1.75
-1.66667	-0.333333	-2.16667	-1.5	-0.571429	-1.75
-1.66667	-0.333333	-2.16667	-1.5	-0.571429	-1.75
-1.66667	-0.333333	-2.16667	-1.5	-0.571429	-1.75
-1.66667	-0.333333	-2.16667	-1.5	-0.571429	-1.75
-1.66667	-0.333333	-2.16667	-1.5	-0.571429	-1.75
-1.66667	-0.333333	-2.16667	-1.5	-0.571429	-1.75
-1.66667	-0.333333	-2.16667	-1.5	-0.571429	-1.75
-1.66667	-0.333333	-2.16667	-1.5	-0.571429	-1.75
-1.66667	-0.333333	-2.16667	-1.5	-0.571429	-1.75
-1.66667	-0.333333	-2.16667	-1.5	-0.571429	-1.75
-1.66667	-0.333333	-2.16667	-1.5	-0.571429	-1.75
-1.66667	-0.333333	-2.16667	-1.5	-0.571429	-1.75
-1.66667	-0.333333	-2.16667	-1.5	-0.571429	-1.75
-1.66667	-0.333333	-2.16667	-1.5	-0.571429	-1.75
-1.66667	-0.333333	-2.16667	-1.5	-0.571429	-1.75
-1.66667	-0.333333	-2.16667	-1.5	-0.571429	-1.75
-1.66667	-0.333333	-2.16667	-1.5	-0.571429	-1.75
-1.66667	-0.333333	-2.16667	-1.5	-0.571429	-1.75
-1.66667	-0.333333	-2.16667	-1.5	-0.571429	-1.75
-1.66667	-0.333333	-2.16667	-1.5	-0.571429	-1.75
-1.66667	-0.333333	-2.16667	-1.5	-0.571429	-1.75
-1.66667	-0.333333	-2.16667	-1.5	-0.571429	-1.75
-1.66667	-0.333333	-2.16667	-1.5	-0.571429	-1.75
-1.66667	-0.333333	-2.16667	-1.5	-0.571429	-1.75
-1.66667	-0.333333	-2.16667	-1.5	-0.571429	-1.75
-1.66667	-0.333333	-2.16667	-1.5	-0.571429	-1.75
-1.66667	-0.333333	-2.16667	-1.5	-0.571429	-1.75
-1.66667	-0.333333	-2.16667	-1.5	-0.571429	-1.75
-1.66667	-0.333333	-2.16667	-1.5	-0.571429	-1.75
-1.66667	-0.333333	-2.16667	-1.5	-0.571429	-1.75
-1.66667	-0.333333	-2.16667	-1.5	-0.571429	-1.75
-1.66667	-0.333333	-2.16667	-1.5	-0.571429	-1.75
-1.66667	-0.333333	-2.16667	-1.5	-0.571429	-1.75
-1.66667	-0.333333	-2.16667	-1.5	-0.571429	-1.75
-1.66667	-0.333333	-2.16667	-1.5	-0.571429	-1.75
-1.66667	-0.333333	-2.16667	-1.5	-0.571429	-1.75
-1.66667	-0.333333	-2.16667	-1.5	-0.571429	-1.75
-1.66667	-0.333333	-2.16667	-1.5	-0.571429	-1.75
-1.66667	-0.333333	-2.16667	-1.5	-0.571429	-1.75
-1.66667	-0.333333	-2.16667	-1.5	-0.571429	-1.75
-1.66667	-0.333333	-2.16667	-1.5	-0.571429	-1.75
-1.66667	-0.333333	-2.16667	-1.5	-0.571429	-1.75
-1.66667	-0.333333	-2.16667	-1.5	-0.571429	-1.75
-1.66667	-0.333333	-2.16667	-1.5	-0.571429	-1.75
-1.66667	-0.333333	-2.16667	-1.5	-0.571429	-1.75
-1.66667	-0.333333	-2.16667	-1.5	-0.571429	-1.75
-1.66667	-0.333333	-2.16667	-1.5	-0.571429	-1.75
-1.5	-0.333333	-2.16667	-1.5	-0.571429	-1.75
-1.5	-0.333333	-2.16667	-1.5	-0.571429	-1.75
-1.5	-0.333333	-2.16667	-1.5	-0.571429	-1.75
-1.5	-0.333333	-2.16667	-1.5	-0.571429	-1.75
-1.5	-0.333333	-2.16667	-1.5	-0.571429	-1.75
-1.5	-0.333333	-2.16667	-1.5	-0.571429	-1.75
-1.5	-0.166667	-2.16667	-1.5	-0.571429	-1.75
-1.5	-0.166667	-2.16667	-1.5	-0.571429	-1.75
-1.5	-0.166667	-2.16667	-1.5	-0.571429	-1.75
-1.5	-0.166667	-2	-1.5	-0.571429	-1.75
-1.5	-0.166667	-2	-1.33333	-0.571429	-1.75
-1.5	-0.166667	-2	-1.33333	-0.571429	-1.75
-1.5	-0.166667	-2	-1.33333	-0.571429	-1.75
-1.5	-0.166667	-2	-1.33333	-0.571429	-1.75
-1.5	-0.166667	-2	-1.33333	-0.571429	-1.75
-1.5	-0.166667	-2	-1.33333	-0.571429	-1.75
-1.5	-0.166667	-2	-1.33333	-0.571429	-1.75
-1.5	-0.166667	-2	-1.33333	-0.571429	-1.75
-1.5	-0.166667	-2	-1.33333	-0.571429	-1.75
-1.5	-0.166667	-2	-1.33333	-0.571429	-1.75
-1.5	-0.166667	-2	-1.33333	-0.571429	-1.75
-1.5	-0.166667	-2	-1.33333	-0.571429	-1.75
-1.5	-0.166667	-2	-1.33333	-0.571429	-1.75
-1.5	-0.166667	-2	-1.33333	-0.571429	-1.75
-1.5	-0.166667	-2	-1.33333	-0.571429	-1.75
-1.5	-0.166667	-2	-1.33333	-0.571429	-1.75
-1.5	-0.166667	-2	-1.33333	-0.571429	-1.75
-1.5	-0.166667	-2	-1.33333	-0.571429	-1.75
-1.5	-0.166667	-2	-1.33333	-0.571429	-1.75
-1.5	-0.166667	-2	-1.33333	-0.571429	-1.75
-1.5	-0.166667	-2	-1.33333	-0.571429	-1.75
-1.5	-0.166667	-2	-1.33333	-0.571429	-1.75
-1.5	-0.166667	-2	-1.33333	-0.571429	-1.75
-1.5	-0.166667	-2	-1.33333	-0.571429	-1.75
-1.5	-0.166667	-2	-1.33333	-0.571429	-1.75
-1.5	-0.166667	-2	-1.33333	-0.571429	-1.75
-1.5	-0.166667	-2	-1.33333	-0.571429	-1.75
-1.5	-0.166667	-2	-1.33333	-0.571429	-1.75
-1.5	-0.166667	-2	-1.33333	-0.571429	-1.75
-1.5	-0.166667	-2	-1.33333	-0.571429	-1.75
-1.5	-0.166667	-2	-1.33333	-0.571429	-1.75
-1.5	-0.166667	-2	-1.33333	-0.571429	-1.75
-1.5	-0.166667	-2	-1.33333	-0.571429	-1.75
-1.5	-0.166667	-2	-1.33333	-0.571429	-1.75
-1.5	-0.166667	-2	-1.33333	-0.571429	-1.75
-1.5	-0.166667	-2	-1.33333	-0.571429	-1.75
-1.5	-0.166667	-2	-1.33333	-0.571429	-1.75
-1.5	-0.166667	-2	-1.33333	-0.571429	-1.75
-1.5	-0.166667	-2	-1.33333	-0.571429	-1.75
-1.5	-0.166667	-2	-1.33333	-0.571429	-1.75
-1.5	-0.166667	-2	-1.33333	-0.571429	-1.75
-1.5	-0.166667	-2	-1.33333	-0.571429	-1.75
-1.5	-0.166667	-2	-1.33333	-0.571429	-1.75
-1.5	-0.166667	-2	-1.33333	-0.571429	-1.75
-1.5	-0.166667	-2	-1.33333	-0.571429	-1.75
-1.5	-0.166667	-2	-1.33333	-0.571429	-1.75
-1.5	-0.166667	-2	-1.33333	-0.571429	-1.75
-1.5	-0.166667	-2	-1.33333	-0.571429	-1.75
-1.5	-0.166667	-2	-1.33333	-0.571429	-1.75
-1.5	-0.166667	-2	-1.33333	-0.571429	-1.75
-1.5	-0.166667	-2	-1.33333	-0.571429	-1.75
-1.5	-0.166667	-2	-1.33333	-0.571429	-1.75
-1.5	-0.166667	-2	-1.33333	-0.571429	-1.75
-1.5	-0.166667	-2	-1.33333	-0.571429	-1.75
-1.5	-0.166667	-2	-1.33333	-0.571429	-1.75
-1.5	-0.166667	-2	-1.33333	-0.571429	-1.75
-1.5	-0.166667	-2	-1.33333	-0.571429	-1.75
-1.5	-0.166667	-2	-1.33333	-0.571429	-1.75
-1.5	-0.166667	-2	-1.33333	-0.571429	-1.75
-1.5	-0.166667	-2	-1.33333	-0.571429	-1.75
-1.5	-0.166667	-2	-1.33333	-0.571429	-1.75
-1.5	-0.166667	-2	-1.33333	-0.571429	-1.75
-1.5	-0.166667	-2	-1.33333	-0.571429	-1.75
-1.5	-0.166667	-2	-1.33333	-0.571429	-1.75
-1.5	-0.166667	-2	-1.33333	-0.571429	-1.75
-1.5	-0.166667	-2	-1.33333	-0.571429	-1.75
-1.5	-0.166667	-2	-1.33333	-0.571429	-1.75
-1.5	-0.166667	-2	-1.33333	-0.571429	-1.75
-1.5	-0.166667	-2	-1.33333	-0.571429	-1.75
-1.5	-0.166667	-2	-1.33333	-0.571429	-1.75
-1.5	-0.166667	-2	-1.33333	-0.571429	-1.75
-1.5	-0.166667	-2	-1.33333	-0.428571	-1.625
-1.5	-0.166667	-2	-1.33333	-0.428571	-1.625
-1.5	-0.166667	-2	-1.33333	-0.428571	-1.625
-1.5	-0.166667	-2	-1.33333	-0.428571	-1.625
-1.5	-0.166667	-2	-1.33333	-0.428571	-1.625
-1.5	-0.166667	-2	-1.33333	-0.428571	-1.625
-1.5	-0.166667	-2	-1.33333	-0.428571	-1.625
-1.5	-0.166667	-2	-1.33333	-0.428571	-1.625
-1.5	-0.166667	-2	-1.33333	-0.428571	-1.625
-1.5	-0.166667	-2	-1.33333	-0.428571	-1.625
-1.5	-0.166667	-2	-1.33333	-0.428571	-1.625
-1.5	-0.166667	-2	-1.33333	-0.428571	-1.625
-1.5	-0.166667	-2	-1.33333	-0.428571	-1.625
-1.5	-0.166667	-2	-1.33333	-0.428571	-1.625
-1.5	-0.166667	-2	-1.33333	-0.428571	-1.625
-1.5	-0.166667	-2	-1.33333	-0.428571	-1.625
-1.5	-0.166667	-2	-1.33333	-0.428571	-1.625
-1.5	-0.166667	-2	-1.33333	-0.428571	-1.625
-1.5	-0.166667	-2	-1.33333	-0.428571	-1.625
-1.5	-0.166667	-2	-1.33333	-0.428571	-1.625
-1.5	-0.166667	-2	-1.33333	-0.428571	-1.625
-1.5	-0.166667	-2	-1.33333	-0.428571	-1.625
-1.5	-0.166667	-2	-1.33333	-0.428571	-1.625
-1.5	-0.166667	-2	-1.33333	-0.428571	-1.625
-1.5	-0.166667	-2	-1.33333	-0.428571	-1.625
-1.5	-0.166667	-2	-1.33333	-0.428571	-1.625
-1.5	-0.166667	-2	-1.33333	-0.428571	-1.625
-1.5	-0.166667	-2	-1.33333	-0.428571	-1.625
-1.5	-0.166667	-2	-1.33333	-0.428571	-1.625
-1.5	-0.166667	-2	-1.33333	-0.428571	-1.625
-1.5	-0.166667	-2	-1.33333	-0.428571	-1.625
-1.5	-0.166667	-2	-1.33333	-0.428571	-1.625
-1.5	-0.166667	-2	-1.33333	-0.428571	-1.625
-1.5	-0.166667	-2	-1.33333	-0.428571	-1.625
-1.5	-0.166667	-2	-1.33333	-0.428571	-1.625
-1.5	-0.166667	-2	-1.33333	-0.428571	-1.625
-1.5	-0.166667	-2	-1.33333	-0.428571	-1.625
-1.5	-0.166667	-2	-1.33333	-0.428571	-1.625
-1.5	-0.166667	-2	-1.33333	-0.428571	-1.625
-1.5	-0.166667	-2	-1.33333	-0.428571	-1.625
-1.5	-0.166667	-2	-1.33333	-0.428571	-1.625
-1.5	-0.166667	-2	-1.33333	-0.428571	-1.625
-1.5	-0.166667	-2	-1.33333	-0.428571	-1.625
-1.5	-0.166667	-2	-1.33333	-0.428571	-1.625
-1.5	-0.166667	-2	-1.33333	-0.428571	-1.625
-1.5	-0.166667	-2	-1.33333	-0.428571	-1.625
-1.5	-0.166667	-2	-1.33333	-0.428571	-1.625
-1.5	-0.166667	-2	-1.33333	-0.428571	-1.625
-1.5	-0.166667	-2	-1.33333	-0.428571	-1.625
-1.5	-0.166667	-2	-1.33333	-0.428571	-1.625
-1.5	-0.166667	-2	-1.33333	-0.428571	-1.625
-1.5	-0.166667	-2	-1.33333	-0.428571	-1.625
-1.5	-0.166667	-2	-1.33333	-0.428571	-1.625
-1.5	-0.166667	-2	-1.33333	-0.428571	-1.625
-1.5	-0.166667	-2	-1.33333	-0.428571	-1.625
-1.5	-0.166667	-2	-1.33333	-0.428571	-1.625
-1.5	-0.166667	-2	-1.33333	-0.428571	-1.625
-1.5	-0.166667	-2	-1.33333	-0.428571	-1.625
-1.5	-0.166667	-2	-1.33333	-0.428571	-1.625
-1.5	-0.166667	-2	-1.33333	-0.428571	-1.625
-1.5	-0.166667	-2	-1.33333	-0.428571	-1.625
-1.5	-0.166667	-2	-1.33333	-0.428571	-1.625
-1.5	-0.166667	-2	-1.33333	-0.428571	-1.625
-1.5	-0.166667	-2	-1.33333	-0.428571	-1.625
-1.5	-0.166667	-2	-1.33333	-0.428571	-1.625
-1.5	-0.166667	-2	-1.33333	-0.428571	-1.625
-1.5	-0.166667	-2	-1.33333	-0.428571	-1.625
-1.5	-0.166667	-2	-1.33333	-0.428571	-1.625
-1.5	-0.166667	-2	-1.33333	-0.428571	-1.625
-1.5	-0.166667	-2	-1.33333	-0.428571	-1.625
-1.5	-0.166667	-2	-1.33333	-0.428571	-1.625
-1.5	-0.166667	-2	-1.33333	-0.428571	-1.625
-1.5	-0.166667	-2	-1.33333	-0.428571	-1.625
-1.5	-0.166667	-2	-1.33333	-0.428571	-1.625
-1.5	-0.166667	-2	-1.33333	-0.428571	-1.625
-1.5	-0.166667	-2	-1.33333	-0.428571	-1.625
-1.5	-0.166667	-2	-1.33333	-0.428571	-1.625
-1.5	-0.166667	-2	-1.33333	-0.428571	-1.625
-1.5	-0.166667	-2	-1.33333	-0.428571	-1.625
-1.5	-0.166667	-2	-1.33333	-0.428571	-1.625
-1.5	-0.166667	-2	-1.33333	-0.428571	-1.625
-1.5	-0.166667	-2	-1.33333	-0.428571	-1.625
-1.5	-0.166667	-2	-1.33333	-0.428571	-1.625
-1.5	-0.166667	-2	-1.33333	-0.428571	-1.625
-1.5	-0.166667	-2	-1.33333	-0.428571	-1.625
-1.5	-0.166667	-2	-1.33333	-0.428571	-1.625
-1.5	-0.166667	-2	-1.33333	-0.428571	-1.625
-1.5	-0.166667	-2	-1.33333	-0.428571	-1.625
-1.5	-0.166667	-2	-1.33333	-0.428571	-1.625
-1.5	-0.166667	-2	-1.33333	-0.428571	-1.625
-1.5	-0.166667	-2	-1.33333	-0.428571	-1.625
-1.5	-0.166667	-2	-1.33333	-0.428571	-1.625
-1.5	-0.166667	-2	-1.33333	-0.428571	-1.625
-1.5	-0.166667	-2	-1.33333	-0.428571	-1.625
-1.5	-0.166667	-2	-1.33333	-0.428571	-1.625
-1.5	-0.166667	-2	-1.33333	-0.428571	-1.625
-1.5	-0.166667	-2	-1.33333	-0.428571	-1.625
-1.5	-0.166667	-2	-1.33333	-0.428571	-1.625
-1.5	-0.166667	-2	-1.33333	-0.428571	-1.625
-1.5	-0.166667	-2	-1.33333	-0.428571	-1.625
-1.5	-0.166667	-2	-1.33333	-0.428571	-1.625
-1.5	-0.166667	-2	-1.33333	-0.428571	-1.625
-1.5	-0.166667	-2	-1.33333	-0.428571	-1.625
-1.5	-0.166667	-2	-1.33333	-0.428571	-1.625
-1.5	-0.166667	-2	-1.33333	-0.428571	-1.625
-1.5	-0.166667	-2	-1.33333	-0.428571	-1.625
-1.5	-0.166667	-2	-1.33333	-0.428571	-1.625
-1.5	-0.166667	-2	-1.33333	-0.428571	-1.625
-1.5	-0.166667	-2	-1.33333	-0.428571	-1.625
-1.5	-0.166667	-2	-1.33333	-0.428571	-1.625
-1.5	-0.166667	-2	-1.33333	-0.428571	-1.625
-1.5	-0.166667	-2	-1.33333	-0.428571	-1.625
-1.5	-0.166667	-2	-1.33333	-0.428571	-1.625
-1.5	-0.166667	-2	-1.33333	-0.428571	-1.625
-1.5	-0.166667	-2	-1.33333	-0.428571	-1.625
-1.5	-0.166667	-2	-1.33333	-0.428571	-1.625
-1.5	-0.166667	-2	-1.33333	-0.428571	-1.625
-1.5	-0.166667	-2	-1.33333	-0.428571	-1.625
-1.5	-0.166667	-2	-1.33333	-0.428571	-1.625
-1.5	-0.166667	-2	-1.33333	-0.428571	-1.625
-1.5	-0.166667	-2	-1.33333	-0.428571	-1.625
-1.5	-0.166667	-2	-1.33333	-0.428571	-1.625
-1.5	-0.166667	-2	-1.33333	-0.428571	-1.625
-1.5	-0.166667	-2	-1.33333	-0.428571	-1.625
-1.5	-0.166667	-2	-1.33333	-0.428571	-1.625
-1.5	-0.166667	-2	-1.33333	-0.428571	-1.625
-1.5	-0.166667	-2	-1.33333	-0.428571	-1.625
-1.5	-0.166667	-2	-1.33333	-0.428571	-1.625
-1.5	-0.166667	-2	-1.33333	-0.428571	-1.625
-1.5	-0.166667	-2	-1.33333	-0.428571	-1.625
-1.5	-0.166667	-2	-1.33333	-0.428571	-1.625
-1.5	-0.166667	-2	-1.33333	-0.428571	-1.625
-1.5	-0.166667	-2	-1.33333	-0.428571	-1.625
-1.5	-0.166667	-2	-1.33333	-0.428571	-1.625
-1.5	-0.166667	-2	-1.33333	-0.428571	-1.625
-1.5	-0.166667	-2	-1.33333	-0.428571	-1.625
-1.5	-0.166667	-2	-1.33333	-0.428571	-1.625
-1.5	-0.166667	-2	-1.33333	-0.428571	-1.625
-1.5	-0.166667	-2	-1.33333	-0.428571	-1.625
-1.5	-0.166667	-2	-1.33333	-0.428571	-1.625
-1.5	-0.166667	-2	-1.33333	-0.428571	-1.625
-1.5	-0.166667	-2	-1.33333	-0.428571	-1.625
-1.5	-0.166667	-2	-1.33333	-0.428571	-1.625
-1.5	-0.166667	-2	-1.33333	-0.428571	-1.625
-1.5	-0.166667	-2	-1.33333	-0.428571	-1.625
-1.5	-0.166667	-2	-1.33333	-0.428571	-1.625
-1.5	-0.166667	-2	-1.33333	-0.428571	-1.625
-1.5	-0.166667	-2	-1.33333	-0.428571	-1.625
-1.5	-0.166667	-2	-1.33333	-0.428571	-1.625
-1.5	-0.166667	-2	-1.33333	-0.428571	-1.625
-1.5	-0.166667	-2	-1.33333	-0.428571	-1.625
-1.5	-0.166667	-2	-1.33333	-0.428571	-1.625
-1.5	-0.166667	-2	-1.33333	-0.428571	-1.625
-1.5	-0.166667	-2	-1.33333	-0.428571	-1.625
-1.5	-0.166667	-2	-1.33333	-0.428571	-1.625
-1.5	-0.166667	-2	-1.33333	-0.428571	-1.625
-1.5	-0.166667	-2	-1.33333	-0.428571	-1.625
-1.5	-0.166667	-2	-1.33333	-0.428571	-1.625
-1.5	-0.166667	-2	-1.33333	-0.428571	-1.625
-1.5	-0.166667	-2	-1.33333	-0.428571	-1.625
-1.5	-0.166667	-2	-1.33333	-0.428571	-1.625
-1.5	-0.166667	-2	-1.33333	-0.428571	-1.625
-1.5	-0.166667	-2	-1.33333	-0.428571	-1.625
-1.5	-0.166667	-2	-1.33333	-0.428571	-1.625
-1.5	-0.166667	-2	-1.33333	-0.428571	-1.625
-1.5	-0.166667	-2	-1.33333	-0.428571	-1.625
-1.5	-0.166667	-2	-1.33333	-0.428571	-1.625
-1.5	-0.166667	-2	-1.33333	-0.428571	-1.625
-1.5	-0.166667	-2	-1.33333	-0.428571	-1.625
-1.5	-0.166667	-2	-1.33333	-0.428571	-1.625
-1.5	-0.166667	-2	-1.33333	-0.428571	-1.625
-1.5	-0.166667	-2	-1.33333	-0.428571	-1.625
-1.5	-0.166667	-2	-1.33333	-0.428571	-1.625
-1.5	-0.166667	-2	-1.33333	-0.428571	-1.625
-1.5	-0.166667	-2	-1.33333	-0.428571	-1.625
-1.5	-0.166667	-2	-1.33333	-0.428571	-1.625
-1.5	-0.166667	-2	-1.33333	-0.428571	-1.625
-1.5	-0.166667	-2	-1.33333	-0.428571	-1.625
-1.5	-0.166667	-2	-1.33333	-0.428571	-1.625
-1.5	-0.166667	-2	-1.33333	-0.428571	-1.625
-1.5	-0.166667	-2	-1.33333	-0.428571	-1.625
-1.5	-0.166667	-2	-1.33333	-0.428571	-1.625
-1.5	-0.166667	-2	-1.33333	-0.428571	-1.625
-1.5	-0.166667	-2	-1.33333	-0.428571	-1.625
-1.5	-0.166667	-2	-1.33333	-0.428571	-1.625
-1.5	-0.166667	-2	-1.33333	-0.428571	-1.625
-1.5	-0.166667	-2	-1.33333	-0.428571	-1.625
-1.5	-0.166667	-2	-1.33333	-0.428571	-1.625
-1.5	-0.166667	-2	-1.33333	-0.428571	-1.625
-1.5	-0.166667	-2	-1.33333	-0.428571	-1.625
-1.5	-0.166667	-2	-1.33333	-0.428571	-1.625
-1.5	-0.166667	-2	-1.33333	-0.428571	-1.625
-1.5	-0.166667	-2	-1.33333	-0.428571	-1.625
-1.5	-0.166667	-2	-1.33333	-0.428571	-1.625
-1.5	-0.166667	-2	-1.33333	-0.428571	-1.625
-1.5	-0.166667	-2	-1.33333	-0.428571	-1.625
-1.5	-0.166667	-2	-1.33333	-0.428571	-1.625
-1.5	-0.166667	-2	-1.33333	-0.428571	-1.625
-1.5	-0.166667	-2	-1.33333	-0.428571	-1.625
-1.5	-0.166667	-2	-1.33333	-0.428571	-1.625
-1.5	-0.166667	-2	-1.33333	-0.428571	-1.625
-1.5	-0.166667	-2	-1.33333	-0.428571	-1.625
-1.5	-0.166667	-2	-1.33333	-0.428571	-1.625
-1.5	-0.166667	-2	-1.33333	-0.428571	-1.625
-1.5	-0.166667	-2	-1.33333	-0.428571	-1.625
-1.5	-0.166667	-2	-1.33333	-0.428571	-1.625
-1.5	-0.166667	-2	-1.33333	-0.428571	-1.625
-1.5	-0.166667	-2	-1.33333	-0.428571	-1.625
-1.5	-0.166667	-2	-1.33333	-0.428571	-1.625
-1.5	-0.166667	-2	-1.33333	-0.428571	-1.625
-1.5	-0.166667	-2	-1.33333	-0.428571	-1.625
-1.5	-0.166667	-2	-1.33333	-0.428571	-1.625
-1.5	-0.166667	-2	-1.33333	-0.428571	-1.625
-1.5	-0.166667	-2	-1.33333	-0.428571	-1.625
-1.5	-0.166667	-2	-1.33333	-0.428571	-1.625
-1.5	-0.166667	-2	-1.33333	-0.428571	-1.625
-1.5	-0.166667	-2	-1.33333	-0.428571	-1.625
-1.5	-0.166667	-2	-1.33333	-0.428571	-1.625
-1.5	-0.166667	-2	-1.33333	-0.428571	-1.625
-1.5	-0.166667	-2	-1.33333	-0.428571	-1.625
-1.5	-0.166667	-2	-1.33333	-0.428571	-1.625
-1.5	-0.166667	-2	-1.33333	-0.428571	-1.625
-1.5	-0.166667	-2	-1.33333	-0.428571	-1.625
-1.5	-0.166667	-2	-1.33333	-0.428571	-1.625
-1.5	-0.166667	-2	-1.33333	-0.428571	-1.625
-1.5	-0.166667	-2	-1.33333	-0.428571	-1.625
-1.5	-0.166667	-2	-1.33333	-0.428571	-1.625
-1.5	-0.166667	-2	-1.33333	-0.428571	-1.625
-1.5	-0.166667	-2	-1.33333	-0.428571	-1.625
-1.5	-0.166667	-2	-1.33333	-0.428571	-1.625
-1.5	-0.166667	-2	-1.33333	-0.428571	-1.625
-1.5	-0.166667	-2	-1.33333	-0.428571	-1.625
-1.5	-0.166667	-2	-1.33333	-0.428571	-1.625
-1.5	-0.166667	-2	-1.33333	-0.428571	-1.625
-1.5	-0.166667	-2	-1.33333	-0.428571	-1.625
-1.5	-0.166667	-2	-1.33333	-0.428571	-1.625
-1.5	-0.166667	-2	-1.33333	-0.428571	-1.625
-1.5	-0.166667	-2	-1.33333	-0.428571	-1.625
-1.5	-0.166667	-2	-1.33333	-0.428571	-1.625
-1.5	-0.166667	-2	-1.33333	-0.428571	-1.625
-1.5	-0.166667	-2	-1.33333	-0.428571	-1.625
-1.5	-0.166667	-2	-1.33333	-0.428571	-1.625
-1.5	-0.166667	-2	-1.33333	-0.428571	-1.625
-1.5	-0.166667	-2	-1.33333	-0.428571	-1.625
-1.5	-0.166667	-2	-1.33333	-0.428571	-1.625
-1.5	-0.166667	-2	-1.33333	-0.428571	-1.625
-1.5	-0.166667	-2	-1.33333	-0.428571	-1.625
-1.5	-0.166667	-2	-1.33333	-0.428571	-1.625
-1.5	-0.166667	-2	-1.33333	-0.428571	-1.625
-1.5	-0.166667	-2	-1.33333	-0.428571	-1.625
-1.5	-0.166667	-2	-1.33333	-0.428571	-1.625
-1.5	-0.166667	-2	-1.33333	-0.428571	-1.625
-1.5	-0.166667	-2	-1.33333	-0.428571	-1.625
-1.5	-0.166667	-2	-1.33333	-0.428571	-1.625
-1.5	-0.166667	-2	-1.33333	-0.428571	-1.625
-1.5	-0.166667	-2	-1.33333	-0.428571	-1.625
-1.5	-0.166667	-2	-1.33333	-0.428571	-1.625
-1.5	-0.166667	-2	-1.33333	-0.428571	-1.625
-1.5	-0.166667	-2	-1.33333	-0.428571	-1.625
-1.5	-0.166667	-2	-1.33333	-0.428571	-1.625
-1.5	-0.166667	-2	-1.33333	-0.428571	-1.625
-1.5	-0.166667	-2	-1.33333	-0.428571	-1.625
-1.5	-0.166667	-2	-1.33333	-0.428571	-1.625
-1.5	-0.166667	-2	-1.33333	-0.428571	-1.625
-1.5	-0.166667	-2	-1.33333	-0.428571	-1.625
-1.5	-0.166667	-2	-1.33333	-0.428571	-1.625
-1.5	-0.166667	-2	-1.33333	-0.428571	-1.625
-1.5	-0.166667	-2	-1.33333	-0.428571	-1.625
-1.5	-0.166667	-2	-1.33333	-0.428571	-1.625
-1.5	-0.166667	-2	-1.33333	-0.428571	-1.625
-1.5	-0.166667	-2	-1.33333	-0.428571	-1.625
-1.5	-0.166667	-2	-1.33333	-0.428571	-1.625
-1.5	-0.166667	-2	-1.33333	-0.428571	-1.625
-1.5	-0.166667	-2	-1.33333	-0.428571	-1.625
-1.5	-0.166667	-2	-1.33333	-0.428571	-1.625
-1.5	-0.166667	-2	-1.33333	-0.428571	-1.625
-1.5	-0.166667	-2	-1.33333	-0.428571	-1.625
-1.5	-0.166667	-2	-1.33333	-0.428571	-1.625
-1.5	-0.166667	-2	-1.33333	-0.428571	-1.625
-1.5	-0.166667	-2	-1.33333	-0.428571	-1.625
-1.5	-0.166667	-2	-1.33333	-0.428571	-1.625
-1.5	-0.166667	-2	-1.33333	-0.428571	-1.625
-1.5	-0.166667	-2	-1.33333	-0.428571	-1.625
-1.5	-0.166667	-2	-1.33333	-0.428571	-1.625
-1.5	-0.166667	-2	-1.33333	-0.428571	-1.625
-1.5	-0.166667	-2	-1.33333	-0.428571	-1.625
-1.5	-0.166667	-2	-1.33333	-0.428571	-1.625
-1.5	-0.166667	-2	-1.33333	-0.428571	-1.625
-1.5	-0.166667	-2	-1.33333	-0.428571	-1.625
-1.5	-0.166667	-2	-1.33333	-0.428571	-1.625
-1.5	-0.166667	-2	-1.33333	-0.428571	-1.625
-1.5	-0.166667	-2	-1.33333	-0.428571	-1.625
-1.5	-0.166667	-2	-1.33333	-0.428571	-1.625
-1.5	-0.166667	-2	-1.33333	-0.428571	-1.625
-1.5	-0.166667	-2	-1.33333	-0.428571	-1.625
-1.5	-0.166667	-2	-1.33333	-0.428571	-1.625
-1.5	-0.166667	-2	-1.33333	-0.428571	-1.625
-1.5	-0.166667	-2	-1.33333	-0.428571	-1.625
-1.5	-0.166667	-2	-1.33333	-0.428571	-1.625
-1.5	-0.166667	-2	-1.33333	-0.428571	-1.625
-1.5	-0.166667	-2	-1.33333	-0.428571	-1.625
-1.5	-0.166667	-2	-1.33333	-0.428571	-1.625
-1.5	-0.166667	-2	-1.33333	-0.428571	-1.625
-1.5	-0.166667	-2	-1.33333	-0.428571	-1.625
-1.5	-0.166667	-2	-1.33333	-0.428571	-1.625
-1.5	-0.166667	-2	-1.33333	-0.428571	-1.625
-1.5	-0.166667	-2	-1.33333	-0.428571	-1.625
-1.5	-0.166667	-2	-1.33333	-0.428571	-1.625
-1.5	-0.166667	-2	-1.33333	-0.428571	-1.625
-1.5	-0.166667	-2	-1.33333	-0.428571	-1.625
-1.5	-0.166667	-2	-1.33333	-0.428571	-1.625
-1.5	-0.166667	-2	-1.33333	-0.428571	-1.625
-1.5	-0.166667	-2	-1.33333	-0.428571	-1.625
-1.5	-0.166667	-2	-1.33333	-0.428571	-1.625
-1.5	-0.166667	-2	-1.33333	-0.428571	-1.625
-1.5	-0.166667	-2	-1.33333	-0.428571	-1.625
-1.5	-0.166667	-2	-1.33333	-0.428571	-1.625
-1.5	-0.166667	-2	-1.33333	-0.428571	-1.625
-1.5	-0.166667	-2	-1.33333	-0.428571	-1.625
-1.5	-0.166667	-2	-1.33333	-0.428571	-1.625
-1.5	-0.166667	-2	-1.33333	-0.428571	-1.625
-1.5	-0.166667	-2	-1.16667	-0.428571	-1.625
-1.5	-0.166667	-2	-1.16667	-0.428571	-1.625
-1.5	-0.166667	-2	-1.16667	-0.428571	-1.625
-1.5	-0.166667	-1.83333	-1.16667	-0.428571	-1.625
-1.5	-0.166667	-1.83333	-1.16667	-0.428571	-1.625
-1.5	-0.166667	-1.83333	-1.16667	-0.428571	-1.625
-1.5	-0.166667	-1.83333	-1.16667	-0.428571	-1.625
-1.5	-0.166667	-1.83333	-1.16667	-0.428571	-1.625
-1.5	-0.166667	-1.83333	-1.16667	-0.428571	-1.625
-1.5	-0.166667	-1.83333	-1.16667	-0.428571	-1.625
-1.5	-0.166667	-1.83333	-1.16667	-0.428571	-1.625
-1.5	-0.166667	-1.83333	-1.16667	-0.428571	-1.625
-1.5	-0.166667	-1.83333	-1.16667	-0.428571	-1.625
-1.5	-0.166667	-1.83333	-1.16667	-0.428571	-1.625
-1.5	-0.166667	-1.83333	-1.16667	-0.428571	-1.625
-1.5	-0.166667	-1.83333	-1.16667	-0.428571	-1.625
-1.5	-0.166667	-1.83333	-1.16667	-0.428571	-1.625
-1.5	-0.166667	-1.83333	-1.16667	-0.428571	-1.625
-1.5	-0.166667	-1.83333	-1.16667	-0.428571	-1.625
-1.5	-0.166667	-1.83333	-1.16667	-0.428571	-1.625
-1.33333	-0.166667	-1.83333	-1.16667	-0.428571	-1.625
-1.33333	-0.166667	-1.83333	-1.16667	-0.428571	-1.625
-1.33333	-0.166667	-1.83333	-1.16667	-0.428571	-1.625
-1.33333	0	-1.83333	-1.16667	-0.428571	-1.625
-1.33333	0	-1.83333	-1.16667	-0.428571	-1.625
-1.33333	0	-1.83333	-1.16667	-0.428571	-1.625
-1.33333	0	-1.83333	-1.16667	-0.428571	-1.625
-1.33333	0	-1.83333	-1.16667	-0.428571	-1.625
-1.33333	0	-1.83333	-1.16667	-0.428571	-1.625
-1.33333	0	-1.83333	-1.16667	-0.428571	-1.625
-1.33333	0	-1.83333	-1.16667	-0.428571	-1.625
-1.33333	0	-1.83333	-1.16667	-0.428571	-1.625
-1.33333	0	-1.83333	-1.16667	-0.428571	-1.625
-1.33333	0	-1.83333	-1.16667	-0.428571	-1.625
-1.33333	0	-1.83333	-1.16667	-0.428571	-1.625
-1.33333	0	-1.83333	-1.16667	-0.428571	-1.625
-1.33333	0	-1.83333	-1.16667	-0.428571	-1.625
-1.33333	0	-1.83333	-1.16667	-0.428571	-1.625
-1.33333	0	-1.83333	-1.16667	-0.428571	-1.625
-1.33333	0	-1.83333	-1.16667	-0.428571	-1.625
-1.33333	0	-1.83333	-1.16667	-0.428571	-1.625
-1.33333	0	-1.83333	-1.16667	-0.428571	-1.625
-1.33333	0	-1.83333	-1.16667	-0.428571	-1.625
-1.33333	0	-1.83333	-1.16667	-0.428571	-1.625
-1.33333	0	-1.83333	-1.16667	-0.428571	-1.625
-1.33333	0	-1.83333	-1.16667	-0.428571	-1.625
-1.33333	0	-1.83333	-1.16667	-0.428571	-1.625
-1.33333	0	-1.83333	-1.16667	-0.428571	-1.625
-1.33333	0	-1.83333	-1.16667	-0.428571	-1.625
-1.33333	0	-1.83333	-1.16667	-0.428571	-1.625
-1.33333	0	-1.83333	-1.16667	-0.428571	-1.625
-1.33333	0	-1.83333	-1.16667	-0.428571	-1.625
-1.33333	0	-1.83333	-1.16667	-0.428571	-1.625
-1.33333	0	-1.83333	-1.16667	-0.428571	-1.625
-1.33333	0	-1.83333	-1.16667	-0.428571	-1.625
-1.33333	0	-1.83333	-1.16667	-0.428571	-1.625
-1.33333	0	-1.83333	-1.16667	-0.428571	-1.625
-1.33333	0	-1.83333	-1.16667	-0.428571	-1.625
-1.33333	0	-1.83333	-1.16667	-0.428571	-1.625
-1.33333	0	-1.83333	-1.16667	-0.428571	-1.625
-1.33333	0	-1.83333	-1.16667	-0.428571	-1.625
-1.33333	0	-1.83333	-1.16667	-0.428571	-1.625
-1.33333	0	-1.83333	-1.16667	-0.428571	-1.625
-1.33333	0	-1.83333	-1.16667	-0.428571	-1.5
-1.33333	0	-1.83333	-1.16667	-0.428571	-1.5
-1.33333	0	-1.83333	-1.16667	-0.428571	-1.5
-1.33333	0	-1.83333	-1.16667	-0.428571	-1.5
-1.33333	0	-1.83333	-1.16667	-0.285714	-1.5
-1.33333	0	-1.83333	-1.16667	-0.285714	-1.5
-1.33333	0	-1.83333	-1.16667	-0.285714	-1.5
-1.33333	0	-1.83333	-1.16667	-0.285714	-1.5
-1.33333	0	-1.83333	-1.16667	-0.285714	-1.5
-1.33333	0	-1.83333	-1.16667	-0.285714	-1.5
-1.33333	0	-1.83333	-1.16667	-0.285714	-1.5
-1.33333	0	-1.83333	-1.16667	-0.285714	-1.5
-1.33333	0	-1.83333	-1.16667	-0.285714	-1.5
-1.33333	0	-1.83333	-1.16667	-0.285714	-1.5
-1.33333	0	-1.83333	-1.16667	-0.285714	-1.5
-1.33333	0	-1.83333	-1.16667	-0.285714	-1.5
-1.33333	0	-1.83333	-1.16667	-0.285714	-1.5
-1.33333	0	-1.83333	-1.16667	-0.285714	-1.5
-1.33333	0	-1.83333	-1.16667	-0.285714	-1.5
-1.33333	0	-1.83333	-1.16667	-0.285714	-1.5
-1.33333	0	-1.83333	-1.16667	-0.285714	-1.5
-1.33333	0	-1.83333	-1.16667	-0.285714	-1.5
-1.33333	0	-1.83333	-1.16667	-0.285714	-1.5
-1.33333	0	-1.83333	-1.16667	-0.285714	-1.5
-1.33333	0	-1.83333	-1.16667	-0.285714	-1.5
-1.33333	0	-1.83333	-1.16667	-0.285714	-1.5
-1.33333	0	-1.83333	-1.16667	-0.285714	-1.5
-1.33333	0	-1.83333	-1.16667	-0.285714	-1.5
-1.33333	0	-1.83333	-1.16667	-0.285714	-1.5
-1.33333	0	-1.83333	-1.16667	-0.285714	-1.5
-1.33333	0	-1.83333	-1.16667	-0.285714	-1.5
-1.33333	0	-1.83333	-1.16667	-0.285714	-1.5
-1.33333	0	-1.83333	-1.16667	-0.285714	-1.5
-1.33333	0	-1.83333	-1.16667	-0.285714	-1.5
-1.33333	0	-1.83333	-1.16667	-0.285714	-1.5
-1.33333	0	-1.83333	-1.16667	-0.285714	-1.5
-1.33333	0	-1.83333	-1.16667	-0.285714	-1.5
-1.33333	0	-1.83333	-1.16667	-0.285714	-1.5
-1.33333	0	-1.83333	-1.16667	-0.285714	-1.5
-1.33333	0	-1.83333	-1.16667	-0.285714	-1.5
-1.33333	0	-1.83333	-1.16667	-0.285714	-1.5
-1.33333	0	-1.83333	-1.16667	-0.285714	-1.5
-1.33333	0	-1.83333	-1.16667	-0.285714	-1.5
-1.33333	0	-1.83333	-1.16667	-0.285714	-1.5
-1.33333	0	-1.83333	-1.16667	-0.285714	-1.5
-1.33333	0	-1.83333	-1.16667	-0.285714	-1.5
-1.33333	0	-1.83333	-1.16667	-0.285714	-1.5
-1.33333	0	-1.83333	-1.16667	-0.285714	-1.5
-1.33333	0	-1.83333	-1.16667	-0.285714	-1.5
-1.33333	0	-1.83333	-1.16667	-0.285714	-1.5
-1.33333	0	-1.83333	-1.16667	-0.285714	-1.5
-1.33333	0	-1.83333	-1.16667	-0.285714	-1.5
-1.33333	0	-1.83333	-1.16667	-0.285714	-1.5
-1.33333	0	-1.83333	-1.16667	-0.285714	-1.5
-1.33333	0	-1.83333	-1.16667	-0.285714	-1.5
-1.33333	0	-1.83333	-1.16667	-0.285714	-1.5
-1.33333	0	-1.83333	-1.16667	-0.285714	-1.5
-1.33333	0	-1.83333	-1.16667	-0.285714	-1.5
-1.33333	0	-1.83333	-1.16667	-0.285714	-1.5
-1.33333	0	-1.83333	-1.16667	-0.285714	-1.5
-1.33333	0	-1.83333	-1.16667	-0.285714	-1.5
-1.33333	0	-1.83333	-1.16667	-0.285714	-1.5
-1.33333	0	-1.83333	-1.16667	-0.285714	-1.5
-1.33333	0	-1.83333	-1.16667	-0.285714	-1.5
-1.33333	0	-1.83333	-1.16667	-0.285714	-1.5
-1.33333	0	-1.83333	-1.16667	-0.285714	-1.5
-1.33333	0	-1.83333	-1.16667	-0.285714	-1.5
-1.33333	0	-1.83333	-1.16667	-0.285714	-1.5
-1.33333	0	-1.83333	-1.16667	-0.285714	-1.5
-1.33333	0	-1.83333	-1.16667	-0.285714	-1.5
-1.33333	0	-1.83333	-1.16667	-0.285714	-1.5
-1.33333	0	-1.83333	-1.16667	-0.285714	-1.5
-1.33333	0	-1.83333	-1.16667	-0.285714	-1.5
-1.33333	0	-1.83333	-1.16667	-0.285714	-1.5
-1.33333	0	-1.83333	-1.16667	-0.285714	-1.5
-1.33333	0	-1.83333	-1.16667	-0.285714	-1.5
-1.33333	0	-1.83333	-1.16667	-0.285714	-1.5
-1.33333	0	-1.83333	-1.16667	-0.285714	-1.5
-1.33333	0	-1.83333	-1.16667	-0.285714	-1.5
-1.33333	0	-1.83333	-1.16667	-0.285714	-1.5
-1.33333	0	-1.83333	-1.16667	-0.285714	-1.5
-1.33333	0	-1.83333	-1.16667	-0.285714	-1.5
-1.33333	0	-1.83333	-1.16667	-0.285714	-1.5
-1.33333	0	-1.83333	-1.16667	-0.285714	-1.5
-1.33333	0	-1.83333	-1.16667	-0.285714	-1.5
-1.33333	0	-1.83333	-1.16667	-0.285714	-1.5
-1.33333	0	-1.83333	-1.16667	-0.285714	-1.5
-1.33333	0	-1.83333	-1.16667	-0.285714	-1.5
-1.33333	0	-1.83333	-1.16667	-0.285714	-1.5
-1.33333	0	-1.83333	-1.16667	-0.285714	-1.5
-1.33333	0	-1.83333	-1.16667	-0.285714	-1.5
-1.33333	0	-1.83333	-1.16667	-0.285714	-1.5
-1.33333	0	-1.83333	-1.16667	-0.285714	-1.5
-1.33333	0	-1.83333	-1.16667	-0.285714	-1.5
-1.33333	0	-1.83333	-1.16667	-0.285714	-1.5
-1.33333	0	-1.83333	-1.16667	-0.285714	-1.5
-1.33333	0	-1.83333	-1.16667	-0.285714	-1.5
-1.33333	0	-1.83333	-1.16667	-0.285714	-1.5
-1.33333	0	-1.83333	-1.16667	-0.285714	-1.5
-1.33333	0	-1.83333	-1.16667	-0.285714	-1.5
-1.33333	0	-1.83333	-1.16667	-0.285714	-1.5
-1.33333	0	-1.83333	-1.16667	-0.285714	-1.5
-1.33333	0	-1.83333	-1.16667	-0.285714	-1.5
-1.33333	0	-1.83333	-1.16667	-0.285714	-1.5
-1.33333	0	-1.83333	-1.16667	-0.285714	-1.5
-1.33333	0	-1.83333	-1.16667	-0.285714	-1.5
-1.33333	0	-1.83333	-1.16667	-0.285714	-1.5
-1.33333	0	-1.83333	-1.16667	-0.285714	-1.5
-1.33333	0	-1.83333	-1.16667	-0.285714	-1.5
-1.33333	0	-1.83333	-1.16667	-0.285714	-1.5
-1.33333	0	-1.83333	-1.16667	-0.285714	-1.5
-1.33333	0	-1.83333	-1.16667	-0.285714	-1.5
-1.33333	0	-1.83333	-1.16667	-0.285714	-1.5
-1.33333	0	-1.83333	-1.16667	-0.285714	-1.5
-1.33333	0	-1.83333	-1.16667	-0.285714	-1.5
-1.33333	0	-1.83333	-1.16667	-0.285714	-1.5
-1.33333	0	-1.83333	-1.16667	-0.285714	-1.5
-1.33333	0	-1.83333	-1.16667	-0.285714	-1.5
-1.33333	0	-1.83333	-1.16667	-0.285714	-1.5
-1.33333	0	-1.83333	-1.16667	-0.285714	-1.5
-1.33333	0	-1.83333	-1.16667	-0.285714	-1.5
-1.33333	0	-1.83333	-1.16667	-0.285714	-1.5
-1.33333	0	-1.83333	-1.16667	-0.285714	-1.5
-1.33333	0	-1.83333	-1.16667	-0.285714	-1.5
-1.33333	0	-1.83333	-1.16667	-0.285714	-1.5
-1.33333	0	-1.83333	-1.16667	-0.285714	-1.5
-1.33333	0	-1.83333	-1.16667	-0.285714	-1.5
-1.33333	0	-1.83333	-1.16667	-0.285714	-1.5
-1.33333	0	-1.83333	-1.16667	-0.285714	-1.5
-1.33333	0	-1.83333	-1.16667	-0.285714	-1.5
-1.33333	0	-1.83333	-1.16667	-0.285714	-1.5
-1.33333	0	-1.83333	-1.16667	-0.285714	-1.5
-1.33333	0	-1.83333	-1.16667	-0.285714	-1.5
-1.33333	0	-1.83333	-1.16667	-0.285714	-1.5
-1.33333	0	-1.83333	-1.16667	-0.285714	-1.5
-1.33333	0	-1.83333	-1.16667	-0.285714	-1.5
-1.33333	0	-1.83333	-1.16667	-0.285714	-1.5
-1.33333	0	-1.83333	-1.16667	-0.285714	-1.5
-1.33333	0	-1.83333	-1.16667	-0.285714	-1.5
-1.33333	0	-1.83333	-1.16667	-0.285714	-1.5
-1.33333	0	-1.83333	-1.16667	-0.285714	-1.5
-1.33333	0	-1.83333	-1.16667	-0.285714	-1.5
-1.33333	0	-1.83333	-1.16667	-0.285714	-1.5
-1.33333	0	-1.83333	-1.16667	-0.285714	-1.5
-1.33333	0	-1.83333	-1.16667	-0.285714	-1.5
-1.33333	0	-1.83333	-1.16667	-0.285714	-1.5
-1.33333	0	-1.83333	-1.16667	-0.285714	-1.5
-1.33333	0	-1.83333	-1.16667	-0.285714	-1.5
-1.33333	0	-1.83333	-1.16667	-0.285714	-1.5
-1.33333	0	-1.83333	-1.16667	-0.285714	-1.5
-1.33333	0	-1.83333	-1.16667	-0.285714	-1.5
-1.33333	0	-1.83333	-1.16667	-0.285714	-1.5
-1.33333	0	-1.83333	-1.16667	-0.285714	-1.5
-1.33333	0	-1.83333	-1.16667	-0.285714	-1.5
-1.33333	0	-1.83333	-1.16667	-0.285714	-1.5
-1.33333	0	-1.83333	-1.16667	-0.285714	-1.5
-1.33333	0	-1.83333	-1.16667	-0.285714	-1.5
-1.33333	0	-1.83333	-1.16667	-0.285714	-1.5
-1.33333	0	-1.83333	-1.16667	-0.285714	-1.5
-1.33333	0	-1.83333	-1.16667	-0.285714	-1.5
-1.33333	0	-1.83333	-1.16667	-0.285714	-1.5
-1.33333	0	-1.83333	-1.16667	-0.285714	-1.5
-1.33333	0	-1.83333	-1.16667	-0.285714	-1.5
-1.33333	0	-1.83333	-1.16667	-0.285714	-1.5
-1.33333	0	-1.83333	-1.16667	-0.285714	-1.5
-1.33333	0	-1.83333	-1.16667	-0.285714	-1.5
-1.33333	0	-1.83333	-1.16667	-0.285714	-1.5
-1.33333	0	-1.83333	-1.16667	-0.285714	-1.5
-1.33333	0	-1.83333	-1.16667	-0.285714	-1.5
-1.33333	0	-1.83333	-1.16667	-0.285714	-1.5
-1.33333	0	-1.83333	-1.16667	-0.285714	-1.5
-1.33333	0	-1.83333	-1.16667	-0.285714	-1.5
-1.33333	0	-1.83333	-1.16667	-0.285714	-1.5
-1.33333	0	-1.83333	-1.16667	-0.285714	-1.5
-1.33333	0	-1.83333	-1.16667	-0.285714	-1.5
-1.33333	0	-1.83333	-1.16667	-0.285714	-1.5
-1.33333	0	-1.83333	-1.16667	-0.285714	-1.5
-1.33333	0	-1.83333	-1.16667	-0.285714	-1.5
-1.33333	0	-1.83333	-1.16667	-0.285714	-1.5
-1.33333	0	-1.83333	-1.16667	-0.285714	-1.5
-1.33333	0	-1.83333	-1.16667	-0.285714	-1.5
-1.33333	0	-1.83333	-1.16667	-0.285714	-1.5
-1.33333	0	-1.83333	-1.16667	-0.285714	-1.5
-1.33333	0	-1.83333	-1.16667	-0.285714	-1.5
-1.33333	0	-1.83333	-1.16667	-0.285714	-1.5
-1.33333	0	-1.83333	-1.16667	-0.285714	-1.5
-1.33333	0	-1.83333	-1.16667	-0.285714	-1.5
-1.33333	0	-1.83333	-1.16667	-0.285714	-1.5
-1.33333	0	-1.83333	-1.16667	-0.285714	-1.5
-1.33333	0	-1.83333	-1.16667	-0.285714	-1.5
-1.33333	0	-1.83333	-1.16667	-0.285714	-1.5
-1.33333	0	-1.83333	-1.16667	-0.285714	-1.5
-1.33333	0	-1.83333	-1.16667	-0.285714	-1.5
-1.33333	0	-1.83333	-1.16667	-0.285714	-1.5
-1.33333	0	-1.83333	-1.16667	-0.285714	-1.5
-1.33333	0	-1.83333	-1.16667	-0.285714	-1.5
-1.33333	0	-1.83333	-1.16667	-0.285714	-1.5
-1.33333	0	-1.83333	-1.16667	-0.285714	-1.5
-1.33333	0	-1.83333	-1.16667	-0.285714	-1.5
-1.33333	0	-1.83333	-1.16667	-0.285714	-1.5
-1.33333	0	-1.83333	-1.16667	-0.285714	-1.5
-1.33333	0	-1.83333	-1.16667	-0.285714	-1.5
-1.33333	0	-1.83333	-1.16667	-0.285714	-1.5
-1.33333	0	-1.83333	-1.16667	-0.285714	-1.5
-1.33333	0	-1.83333	-1.16667	-0.285714	-1.5
-1.33333	0	-1.83333	-1.16667	-0.285714	-1.5
-1.33333	0	-1.83333	-1.16667	-0.285714	-1.5
-1.33333	0	-1.83333	-1.16667	-0.285714	-1.5
-1.33333	0	-1.83333	-1.16667	-0.285714	-1.5
-1.33333	0	-1.83333	-1.16667	-0.285714	-1.5
-1.33333	0	-1.83333	-1.16667	-0.285714	-1.5
-1.33333	0	-1.83333	-1.16667	-0.285714	-1.5
-1.33333	0	-1.83333	-1.16667	-0.285714	-1.5
-1.33333	0	-1.83333	-1.16667	-0.285714	-1.5
-1.33333	0	-1.83333	-1.16667	-0.285714	-1.5
-1.33333	0	-1.83333	-1.16667	-0.285714	-1.5
-1.33333	0	-1.83333	-1.16667	-0.285714	-1.5
-1.33333	0	-1.83333	-1.16667	-0.285714	-1.5
-1.33333	0	-1.83333	-1.16667	-0.285714	-1.5
-1.33333	0	-1.83333	-1.16667	-0.285714	-1.5
-1.33333	0	-1.83333	-1.16667	-0.285714	-1.5
-1.33333	0	-1.83333	-1.16667	-0.285714	-1.5
-1.33333	0	-1.83333	-1.16667	-0.285714	-1.5
-1.33333	0	-1.83333	-1.16667	-0.285714	-1.5
-1.33333	0	-1.83333	-1.16667	-0.285714	-1.5
-1.33333	0	-1.83333	-1.16667	-0.285714	-1.5
-1.33333	0	-1.83333	-1.16667	-0.285714	-1.5
-1.33333	0	-1.83333	-1.16667	-0.285714	-1.5
-1.33333	0	-1.83333	-1.16667	-0.285714	-1.5
-1.33333	0	-1.83333	-1.16667	-0.285714	-1.5
-1.33333	0	-1.83333	-1.16667	-0.285714	-1.5
-1.33333	0	-1.83333	-1.16667	-0.285714	-1.5
-1.33333	0	-1.83333	-1.16667	-0.285714	-1.5
-1.33333	0	-1.83333	-1.16667	-0.285714	-1.5
-1.33333	0	-1.83333	-1.16667	-0.285714	-1.5
-1.33333	0	-1.83333	-1.16667	-0.285714	-1.5
-1.33333	0	-1.83333	-1.16667	-0.285714	-1.5
-1.33333	0	-1.83333	-1.16667	-0.285714	-1.5
-1.33333	0	-1.83333	-1.16667	-0.285714	-1.5
-1.33333	0	-1.83333	-1.16667	-0.285714	-1.5
-1.33333	0	-1.83333	-1.16667	-0.285714	-1.5
-1.33333	0	-1.83333	-1.16667	-0.285714	-1.5
-1.33333	0	-1.83333	-1.16667	-0.285714	-1.5
-1.33333	0	-1.83333	-1.16667	-0.285714	-1.5
-1.33333	0	-1.83333	-1.16667	-0.285714	-1.5
-1.33333	0	-1.83333	-1.16667	-0.285714	-1.5
-1.33333	0	-1.83333	-1.16667	-0.285714	-1.5
-1.33333	0	-1.83333	-1.16667	-0.285714	-1.5
-1.33333	0	-1.83333	-1.16667	-0.285714	-1.5
-1.33333	0	-1.83333	-1.16667	-0.285714	-1.5
-1.33333	0	-1.83333	-1.16667	-0.285714	-1.5
-1.33333	0	-1.83333	-1.16667	-0.285714	-1.5
-1.33333	0	-1.83333	-1.16667	-0.285714	-1.5
-1.33333	0	-1.83333	-1.16667	-0.285714	-1.5
-1.33333	0	-1.83333	-1.16667	-0.285714	-1.5
-1.33333	0	-1.83333	-1.16667	-0.285714	-1.5
-1.33333	0	-1.83333	-1.16667	-0.285714	-1.5
-1.33333	0	-1.83333	-1.16667	-0.285714	-1.5
-1.33333	0	-1.83333	-1.16667	-0.285714	-1.5
-1.33333	0	-1.83333	-1.16667	-0.285714	-1.5
-1.33333	0	-1.83333	-1.16667	-0.285714	-1.5
-1.33333	0	-1.83333	-1.16667	-0.285714	-1.5
-1.33333	0	-1.83333	-1.16667	-0.285714	-1.5
-1.33333	0	-1.83333	-1.16667	-0.285714	-1.5
-1.33333	0	-1.83333	-1.16667	-0.285714	-1.5
-1.33333	0	-1.83333	-1.16667	-0.285714	-1.5
-1.33333	0	-1.83333	-1.16667	-0.285714	-1.5
-1.33333	0	-1.83333	-1.16667	-0.285714	-1.5
-1.33333	0	-1.83333	-1.16667	-0.285714	-1.5
-1.33333	0	-1.83333	-1.16667	-0.285714	-1.5
-1.33333	0	-1.83333	-1.16667	-0.285714	-1.5
-1.33333	0	-1.83333	-1.16667	-0.285714	-1.5
-1.33333	0	-1.83333	-1.16667	-0.285714	-1.5
-1.33333	0	-1.83333	-1.16667	-0.285714	-1.5
-1.33333	0	-1.83333	-1.16667	-0.285714	-1.5
-1.33333	0	-1.83333	-1.16667	-0.285714	-1.5
-1.33333	0	-1.83333	-1.16667	-0.285714	-1.5
-1.33333	0	-1.83333	-1.16667	-0.285714	-1.5
-1.33333	0	-1.83333	-1.16667	-0.285714	-1.5
-1.33333	0	-1.83333	-1.16667	-0.285714	-1.5
-1.33333	0	-1.83333	-1.16667	-0.285714	-1.5
-1.33333	0	-1.83333	-1.16667	-0.285714	-1.5
-1.33333	0	-1.83333	-1.16667	-0.285714	-1.5
-1.33333	0	-1.83333	-1.16667	-0.285714	-1.5
-1.33333	0	-1.83333	-1.16667	-0.285714	-1.5
-1.33333	0	-1.83333	-1.16667	-0.285714	-1.5
-1.33333	0	-1.83333	-1.16667	-0.285714	-1.5
-1.33333	0	-1.83333	-1.16667	-0.285714	-1.5
-1.33333	0	-1.83333	-1.16667	-0.285714	-1.5
-1.33333	0	-1.83333	-1.16667	-0.285714	-1.5
-1.33333	0	-1.83333	-1.16667	-0.285714	-1.5
-1.33333	0	-1.83333	-1.16667	-0.285714	-1.5
-1.33333	0	-1.83333	-1.16667	-0.285714	-1.5
-1.33333	0	-1.83333	-1.16667	-0.285714	-1.5
-1.33333	0	-1.83333	-1.16667	-0.285714	-1.5
-1.33333	0	-1.83333	-1.16667	-0.285714	-1.5
-1.33333	0	-1.83333	-1.16667	-0.285714	-1.5
-1.33333	0	-1.83333	-1.16667	-0.285714	-1.5
-1.33333	0	-1.83333	-1.16667	-0.285714	-1.5
-1.33333	0	-1.83333	-1.16667	-0.285714	-1.5
-1.33333	0	-1.83333	-1.16667	-0.285714	-1.5
-1.33333	0	-1.83333	-1.16667	-0.285714	-1.5
-1.33333	0	-1.83333	-1.16667	-0.285714	-1.5
-1.33333	0	-1.83333	-1.16667	-0.285714	-1.5
-1.33333	0	-1.83333	-1.16667	-0.285714	-1.5
-1.33333	0	-1.83333	-1.16667	-0.285714	-1.5
-1.33333	0	-1.83333	-1.16667	-0.285714	-1.5
-1.33333	0	-1.83333	-1.16667	-0.285714	-1.5
-1.33333	0	-1.83333	-1.16667	-0.285714	-1.5
-1.33333	0	-1.83333	-1.16667	-0.285714	-1.5
-1.33333	0	-1.83333	-1.16667	-0.285714	-1.5
-1.33333	0	-1.83333	-1.16667	-0.285714	-1.5
-1.33333	0	-1.83333	-1.16667	-0.285714	-1.5
-1.33333	0	-1.83333	-1.16667	-0.285714	-1.5
-1.33333	0	-1.83333	-1.16667	-0.285714	-1.5
-1.33333	0	-1.83333	-1.16667	-0.285714	-1.5
-1.33333	0	-1.83333	-1.16667	-0.285714	-1.5
-1.33333	0	-1.83333	-1.16667	-0.285714	-1.5
-1.33333	0	-1.83333	-1.16667	-0.285714	-1.5
-1.33333	0	-1.83333	-1.16667	-0.285714	-1.5
-1.33333	0	-1.83333	-1.16667	-0.285714	-1.5
-1.33333	0	-1.83333	-1.16667	-0.285714	-1.5
-1.33333	0	-1.83333	-1.16667	-0.285714	-1.5
-1.33333	0	-1.83333	-1.16667	-0.285714	-1.5
-1.33333	0	-1.83333	-1.16667	-0.285714	-1.5
-1.33333	0	-1.83333	-1.16667	-0.285714	-1.5
-1.33333	0	-1.83333	-1.16667	-0.285714	-1.5
-1.33333	0	-1.83333	-1.16667	-0.285714	-1.5
-1.33333	0	-1.83333	-1.16667	-0.285714	-1.5
-1.33333	0	-1.83333	-1.16667	-0.285714	-1.5
-1.33333	0	-1.83333	-1.16667	-0.285714	-1.5
-1.33333	0	-1.83333	-1.16667	-0.285714	-1.5
-1.33333	0	-1.83333	-1.16667	-0.285714	-1.5
-1.33333	0	-1.83333	-1.16667	-0.285714	-1.5
-1.33333	0	-1.83333	-1.16667	-0.285714	-1.5
-1.33333	0	-1.83333	-1.16667	-0.285714	-1.5
-1.33333	0	-1.83333	-1.16667	-0.285714	-1.5
-1.33333	0	-1.83333	-1.16667	-0.285714	-1.5
-1.33333	0	-1.83333	-1.16667	-0.285714	-1.5
-1.33333	0	-1.83333	-1.16667	-0.285714	-1.5
-1.33333	0	-1.83333	-1.16667	-0.285714	-1.5
-1.33333	0	-1.83333	-1.16667	-0.285714	-1.5
-1.33333	0	-1.83333	-1.16667	-0.285714	-1.5
-1.33333	0	-1.83333	-1.16667	-0.285714	-1.5
-1.33333	0	-1.83333	-1.16667	-0.285714	-1.5
-1.33333	0	-1.83333	-1.16667	-0.285714	-1.5
-1.33333	0	-1.83333	-1.16667	-0.285714	-1.5
-1.33333	0	-1.83333	-1.16667	-0.285714	-1.5
-1.33333	0	-1.83333	-1.16667	-0.285714	-1.5
-1.33333	0	-1.83333	-1.16667	-0.285714	-1.5
-1.33333	0	-1.83333	-1.16667	-0.285714	-1.5
-1.33333	0	-1.83333	-1.16667	-0.285714	-1.5
-1.33333	0	-1.83333	-1.16667	-0.285714	-1.5
-1.33333	0	-1.83333	-1.16667	-0.285714	-1.5
-1.33333	0	-1.83333	-1.16667	-0.285714	-1.5
-1.33333	0	-1.83333	-1.16667	-0.285714	-1.5
-1.33333	0	-1.83333	-1.16667	-0.285714	-1.5
-1.33333	0	-1.83333	-1.16667	-0.285714	-1.5
-1.33333	0	-1.83333	-1.16667	-0.285714	-1.5
-1.33333	0	-1.83333	-1.16667	-0.285714	-1.5
-1.33333	0	-1.83333	-1.16667	-0.285714	-1.5
-1.33333	0	-1.83333	-1.16667	-0.285714	-1.5
-1.33333	0	-1.83333	-1.16667	-0.285714	-1.5
-1.33333	0	-1.83333	-1.16667	-0.285714	-1.5
-1.33333	0	-1.83333	-1.16667	-0.285714	-1.5
-1.33333	0	-1.83333	-1.16667	-0.285714	-1.5
-1.33333	0	-1.83333	-1.16667	-0.285714	-1.5
-1.33333	0	-1.83333	-1.16667	-0.285714	-1.5
-1.33333	0	-1.83333	-1.16667	-0.285714	-1.5
-1.33333	0	-1.83333	-1.16667	-0.285714	-1.5
-1.33333	0	-1.83333	-1.16667	-0.285714	-1.5
-1.33333	0	-1.83333	-1.16667	-0.285714	-1.5
-1.33333	0	-1.83333	-1.16667	-0.285714	-1.5
-1.33333	0	-1.83333	-1.16667	-0.285714	-1.5
-1.33333	0	-1.83333	-1.16667	-0.285714	-1.5
-1.33333	0	-1.83333	-1.16667	-0.285714	-1.5
-1.33333	0	-1.83333	-1.16667	-0.285714	-1.5
-1.33333	0	-1.83333	-1.16667	-0.285714	-1.5
-1.33333	0	-1.83333	-1.16667	-0.285714	-1.5
-1.33333	0	-1.83333	-1.16667	-0.285714	-1.5
-1.33333	0	-1.83333	-1.16667	-0.285714	-1.5
-1.33333	0	-1.83333	-1.16667	-0.285714	-1.5
-1.33333	0	-1.83333	-1.16667	-0.285714	-1.5
-1.33333	0	-1.83333	-1.16667	-0.285714	-1.5
-1.33333	0	-1.83333	-1.16667	-0.285714	-1.5
-1.33333	0	-1.83333	-1.16667	-0.285714	-1.5
-1.33333	0	-1.83333	-1.16667	-0.285714	-1.5
-1.33333	0	-1.83333	-1.16667	-0.285714	-1.5
-1.33333	0	-1.83333	-1.16667	-0.285714	-1.5
-1.33333	0	-1.83333	-1.16667	-0.285714	-1.5
-1.33333	0	-1.83333	-1.16667	-0.285714	-1.5
-1.33333	0	-1.83333	-1.16667	-0.285714	-1.5
-1.33333	0	-1.83333	-1.16667	-0.285714	-1.5
-1.33333	0	-1.83333	-1.16667	-0.285714	-1.5
-1.33333	0	-1.83333	-1.16667	-0.285714	-1.5
-1.33333	0	-1.83333	-1.16667	-0.285714	-1.5
-1.33333	0	-1.83333	-1.16667	-0.285714	-1.5
-1.33333	0	-1.83333	-1.16667	-0.285714	-1.5
-1.33333	0	-1.83333	-1.16667	-0.285714	-1.5
-1.33333	0	-1.83333	-1.16667	-0.285714	-1.5
-1.33333	0	-1.83333	-1.16667	-0.285714	-1.5
-1.33333	0	-1.83333	-1.16667	-0.285714	-1.5
-1.33333	0	-1.83333	-1.16667	-0.285714	-1.5
-1.33333	0	-1.83333	-1.16667	-0.285714	-1.5
-1.33333	0	-1.83333	-1.16667	-0.285714	-1.5
-1.33333	0	-1.83333	-1.16667	-0.285714	-1.5
-1.33333	0	-1.83333	-1.16667	-0.285714	-1.5
-1.33333	0	-1.83333	-1.16667	-0.285714	-1.5
-1.33333	0	-1.83333	-1.16667	-0.285714	-1.5
-1.33333	0	-1.83333	-1.16667	-0.285714	-1.5
-1.33333	0	-1.83333	-1.16667	-0.285714	-1.5
-1.33333	0	-1.83333	-1.16667	-0.285714	-1.5
-1.33333	0	-1.83333	-1.16667	-0.285714	-1.5
-1.33333	0	-1.83333	-1.16667	-0.285714	-1.5
-1.33333	0	-1.83333	-1.16667	-0.285714	-1.5
-1.33333	0	-1.83333	-1.16667	-0.285714	-1.5
-1.33333	0	-1.83333	-1.16667	-0.285714	-1.5
-1.33333	0	-1.83333	-1.16667	-0.285714	-1.5
-1.33333	0	-1.83333	-1.16667	-0.285714	-1.5
-1.33333	0	-1.83333	-1.16667	-0.285714	-1.5
-1.33333	0	-1.83333	-1.16667	-0.285714	-1.5
-1.33333	0	-1.83333	-1.16667	-0.285714	-1.5
-1.33333	0	-1.83333	-1.16667	-0.285714	-1.5
-1.33333	0	-1.83333	-1.16667	-0.285714	-1.5
-1.33333	0	-1.83333	-1.16667	-0.285714	-1.5
-1.33333	0	-1.83333	-1.16667	-0.285714	-1.5
-1.33333	0	-1.83333	-1.16667	-0.285714	-1.5
-1.33333	0	-1.83333	-1.16667	-0.285714	-1.5
-1.33333	0	-1.83333	-1.16667	-0.285714	-1.5
-1.33333	0	-1.83333	-1.16667	-0.285714	-1.5
-1.33333	0	-1.83333	-1.16667	-0.285714	-1.5
-1.33333	0	-1.83333	-1.16667	-0.285714	-1.5
-1.33333	0	-1.83333	-1.16667	-0.285714	-1.5
-1.33333	0	-1.83333	-1.16667	-0.285714	-1.5
-1.33333	0	-1.83333	-1.16667	-0.285714	-1.5
-1.33333	0	-1.83333	-1.16667	-0.285714	-1.5
-1.33333	0	-1.83333	-1.16667	-0.285714	-1.5
-1.33333	0	-1.83333	-1.16667	-0.285714	-1.5
-1.33333	0	-1.83333	-1.16667	-0.285714	-1.5
-1.33333	0	-1.83333	-1.16667	-0.285714	-1.5
-1.33333	0	-1.83333	-1.16667	-0.285714	-1.5
-1.33333	0	-1.83333	-1.16667	-0.285714	-1.5
-1.33333	0	-1.83333	-1.16667	-0.285714	-1.5
-1.33333	0	-1.83333	-1.16667	-0.285714	-1.5
-1.33333	0	-1.83333	-1.16667	-0.285714	-1.5
-1.33333	0	-1.83333	-1.16667	-0.285714	-1.5
-1.33333	0	-1.83333	-1.16667	-0.285714	-1.5
-1.33333	0	-1.83333	-1.16667	-0.285714	-1.5
-1.33333	0	-1.83333	-1.16667	-0.285714	-1.5
-1.33333	0	-1.83333	-1.16667	-0.285714	-1.5
-1.33333	0	-1.83333	-1.16667	-0.285714	-1.5
-1.33333	0	-1.83333	-1.16667	-0.285714	-1.5
-1.33333	0	-1.83333	-1.16667	-0.285714	-1.5
-1.33333	0	-1.83333	-1.16667	-0.285714	-1.5
-1.33333	0	-1.83333	-1.16667	-0.285714	-1.5
-1.33333	0	-1.83333	-1.16667	-0.285714	-1.5
-1.33333	0	-1.83333	-1.16667	-0.285714	-1.5
-1.33333	0	-1.83333	-1.16667	-0.285714	-1.5
-1.33333	0	-1.83333	-1.16667	-0.285714	-1.5
-1.33333	0	-1.83333	-1.16667	-0.285714	-1.5
-1.33333	0	-1.83333	-1.16667	-0.285714	-1.5
-1.33333	0	-1.83333	-1.16667	-0.285714	-1.5
-1.33333	0	-1.83333	-1.16667	-0.285714	-1.5
-1.33333	0	-1.83333	-1.16667	-0.285714	-1.5
-1.33333	0	-1.83333	-1.16667	-0.285714	-1.5
-1.33333	0	-1.83333	-1.16667	-0.285714	-1.5
-1.33333	0	-1.83333	-1.16667	-0.285714	-1.5
-1.33333	0	-1.83333	-1.16667	-0.285714	-1.5
-1.33333	0	-1.83333	-1.16667	-0.285714	-1.5
-1.33333	0	-1.83333	-1.16667	-0.285714	-1.5
-1.33333	0	-1.83333	-1.16667	-0.285714	-1.5
-1.33333	0	-1.83333	-1.16667	-0.285714	-1.5
-1.33333	0	-1.83333	-1.16667	-0.285714	-1.5
-1.33333	0	-1.83333	-1.16667	-0.285714	-1.5
-1.33333	0	-1.83333	-1.16667	-0.285714	-1.5
-1.33333	0	-1.83333	-1.16667	-0.285714	-1.5
-1.33333	0	-1.83333	-1.16667	-0.285714	-1.5
-1.33333	0	-1.83333	-1.16667	-0.285714	-1.5
-1.33333	0	-1.83333	-1.16667	-0.285714	-1.5
-1.33333	0	-1.83333	-1.16667	-0.285714	-1.5
-1.33333	0	-1.83333	-1	-0.285714	-1.5
-1.33333	0	-1.83333	-1	-0.285714	-1.5
-1.33333	0	-1.83333	-1	-0.285714	-1.5
-1.33333	0	-1.83333	-1	-0.285714	-1.5
-1.33333	0	-1.83333	-1	-0.285714	-1.5
-1.33333	0	-1.83333	-1	-0.285714	-1.5
-1.33333	0	-1.83333	-1	-0.285714	-1.5
-1.33333	0	-1.83333	-1	-0.285714	-1.5
-1.33333	0	-1.83333	-1	-0.285714	-1.5
-1.33333	0	-1.83333	-1	-0.285714	-1.5
-1.33333	0	-1.83333	-1	-0.285714	-1.5
-1.33333	0	-1.83333	-1	-0.285714	-1.5
-1.33333	0	-1.83333	-1	-0.285714	-1.5
-1.33333	0	-1.83333	-1	-0.285714	-1.5
-1.33333	0	-1.83333	-1	-0.285714	-1.5
-1.33333	0	-1.83333	-1	-0.285714	-1.5
-1.33333	0	-1.83333	-1	-0.285714	-1.5
-1.33333	0	-1.83333	-1	-0.285714	-1.5
-1.33333	0	-1.83333	-1	-0.285714	-1.5
-1.33333	0	-1.83333	-1	-0.285714	-1.5
-1.33333	0	-1.83333	-1	-0.285714	-1.5
-1.33333	0	-1.83333	-1	-0.285714	-1.5
-1.33333	0	-1.83333	-1	-0.285714	-1.5
-1.33333	0	-1.83333	-1	-0.285714	-1.5
-1.33333	0	-1.83333	-1	-0.285714	-1.5
-1.33333	0	-1.83333	-1	-0.285714	-1.5
-1.33333	0	-1.83333	-1	-0.285714	-1.5
-1.33333	0	-1.83333	-1	-0.285714	-1.5
-1.33333	0	-1.83333	-1	-0.285714	-1.5
-1.33333	0	-1.83333	-1	-0.285714	-1.5
-1.33333	0	-1.83333	-1	-0.285714	-1.5
-1.33333	0	-1.83333	-1	-0.285714	-1.5
-1.33333	0	-1.83333	-1	-0.285714	-1.5
-1.33333	0	-1.83333	-1	-0.285714	-1.5
-1.33333	0	-1.83333	-1	-0.285714	-1.5
-1.33333	0	-1.83333	-1	-0.285714	-1.5
-1.33333	0	-1.83333	-1	-0.285714	-1.5
-1.33333	0	-1.83333	-1	-0.285714	-1.5
-1.33333	0	-1.83333	-1	-0.285714	-1.5
-1.33333	0	-1.83333	-1	-0.285714	-1.5
-1.33333	0	-1.83333	-1	-0.285714	-1.5
-1.33333	0	-1.83333	-1	-0.285714	-1.5
-1.33333	0	-1.66667	-1	-0.285714	-1.5
-1.33333	0	-1.66667	-1	-0.285714	-1.5
-1.33333	0	-1.66667	-1	-0.285714	-1.5
-1.33333	0	-1.66667	-1	-0.285714	-1.5
-1.33333	0.166667	-1.66667	-1	-0.285714	-1.5
-1.33333	0.166667	-1.66667	-1	-0.285714	-1.5
-1.33333	0.166667	-1.66667	-1	-0.285714	-1.5
-1.33333	0.166667	-1.66667	-1	-0.285714	-1.5
-1.33333	0.166667	-1.66667	-1	-0.285714	-1.5
-1.33333	0.166667	-1.66667	-1	-0.285714	-1.5
-1.33333	0.166667	-1.66667	-1	-0.285714	-1.5
-1.33333	0.166667	-1.66667	-1	-0.285714	-1.5
-1.33333	0.166667	-1.66667	-1	-0.285714	-1.5
-1.33333	0.166667	-1.66667	-1	-0.285714	-1.5
-1.33333	0.166667	-1.66667	-1	-0.285714	-1.5
-1.33333	0.166667	-1.66667	-1	-0.285714	-1.5
-1.33333	0.166667	-1.66667	-1	-0.285714	-1.5
-1.33333	0.166667	-1.66667	-1	-0.285714	-1.5
-1.33333	0.166667	-1.66667	-1	-0.285714	-1.5
-1.33333	0.166667	-1.66667	-1	-0.142857	-1.5
-1.33333	0.166667	-1.66667	-1	-0.142857	-1.5
-1.33333	0.166667	-1.66667	-1	-0.142857	-1.5
-1.33333	0.166667	-1.66667	-1	-0.142857	-1.5
-1.33333	0.166667	-1.66667	-1	-0.142857	-1.5
-1.33333	0.166667	-1.66667	-1	-0.142857	-1.5
-1.33333	0.166667	-1.66667	-1	-0.142857	-1.5
-1.33333	0.166667	-1.66667	-1	-0.142857	-1.5
-1.33333	0.166667	-1.66667	-1	-0.142857	-1.5
-1.33333	0.166667	-1.66667	-1	-0.142857	-1.5
-1.33333	0.166667	-1.66667	-1	-0.142857	-1.5
-1.33333	0.166667	-1.66667	-1	-0.142857	-1.5
-1.33333	0.166667	-1.66667	-1	-0.142857	-1.5
-1.16667	0.166667	-1.66667	-1	-0.142857	-1.375
-1.16667	0.166667	-1.66667	-1	-0.142857	-1.375
-1.16667	0.166667	-1.66667	-1	-0.142857	-1.375
-1.16667	0.166667	-1.66667	-1	-0.142857	-1.375
-1.16667	0.166667	-1.66667	-1	-0.142857	-1.375
-1.16667	0.166667	-1.66667	-1	-0.142857	-1.375
-1.16667	0.166667	-1.66667	-1	-0.142857	-1.375
-1.16667	0.166667	-1.66667	-1	-0.142857	-1.375
-1.16667	0.166667	-1.66667	-1	-0.142857	-1.375
-1.16667	0.166667	-1.66667	-1	-0.142857	-1.375
-1.16667	0.166667	-1.66667	-1	-0.142857	-1.375
-1.16667	0.166667	-1.66667	-1	-0.142857	-1.375
-1.16667	0.166667	-1.66667	-1	-0.142857	-1.375
-1.16667	0.166667	-1.66667	-1	-0.142857	-1.375
-1.16667	0.166667	-1.66667	-1	-0.142857	-1.375
-1.16667	0.166667	-1.66667	-1	-0.142857	-1.375
-1.16667	0.166667	-1.66667	-1	-0.142857	-1.375
-1.16667	0.166667	-1.66667	-1	-0.142857	-1.375
-1.16667	0.166667	-1.66667	-1	-0.142857	-1.375
-1.16667	0.166667	-1.66667	-1	-0.142857	-1.375
-1.16667	0.166667	-1.66667	-1	-0.142857	-1.375
-1.16667	0.166667	-1.66667	-1	-0.142857	-1.375
-1.16667	0.166667	-1.66667	-1	-0.142857	-1.375
-1.16667	0.166667	-1.66667	-1	-0.142857	-1.375
-1.16667	0.166667	-1.66667	-1	-0.142857	-1.375
-1.16667	0.166667	-1.66667	-1	-0.142857	-1.375
-1.16667	0.166667	-1.66667	-1	-0.142857	-1.375
-1.16667	0.166667	-1.66667	-1	-0.142857	-1.375
-1.16667	0.166667	-1.66667	-1	-0.142857	-1.375
-1.16667	0.166667	-1.66667	-1	-0.142857	-1.375
-1.16667	0.166667	-1.66667	-1	-0.142857	-1.375
-1.16667	0.166667	-1.66667	-1	-0.142857	-1.375
-1.16667	0.166667	-1.66667	-1	-0.142857	-1.375
-1.16667	0.166667	-1.66667	-1	-0.142857	-1.375
-1.16667	0.166667	-1.66667	-1	-0.142857	-1.375
-1.16667	0.166667	-1.66667	-1	-0.142857	-1.375
-1.16667	0.166667	-1.66667	-1	-0.142857	-1.375
-1.16667	0.166667	-1.66667	-1	-0.142857	-1.375
-1.16667	0.166667	-1.66667	-1	-0.142857	-1.375
-1.16667	0.166667	-1.66667	-1	-0.142857	-1.375
-1.16667	0.166667	-1.66667	-1	-0.142857	-1.375
-1.16667	0.166667	-1.66667	-1	-0.142857	-1.375
-1.16667	0.166667	-1.66667	-1	-0.142857	-1.375
-1.16667	0.166667	-1.66667	-1	-0.142857	-1.375
-1.16667	0.166667	-1.66667	-1	-0.142857	-1.375
-1.16667	0.166667	-1.66667	-1	-0.142857	-1.375
-1.16667	0.166667	-1.66667	-1	-0.142857	-1.375
-1.16667	0.166667	-1.66667	-1	-0.142857	-1.375
-1.16667	0.166667	-1.66667	-1	-0.142857	-1.375
-1.16667	0.166667	-1.66667	-1	-0.142857	-1.375
-1.16667	0.166667	-1.66667	-1	-0.142857	-1.375
-1.16667	0.166667	-1.66667	-1	-0.142857	-1.375
-1.16667	0.166667	-1.66667	-1	-0.142857	-1.375
-1.16667	0.166667	-1.66667	-1	-0.142857	-1.375
-1.16667	0.166667	-1.66667	-1	-0.142857	-1.375
-1.16667	0.166667	-1.66667	-1	-0.142857	-1.375
-1.16667	0.166667	-1.66667	-1	-0.142857	-1.375
-1.16667	0.166667	-1.66667	-1	-0.142857	-1.375
-1.16667	0.166667	-1.66667	-1	-0.142857	-1.375
-1.16667	0.166667	-1.66667	-1	-0.142857	-1.375
-1.16667	0.166667	-1.66667	-1	-0.142857	-1.375
-1.16667	0.166667	-1.66667	-1	-0.142857	-1.375
-1.16667	0.166667	-1.66667	-1	-0.142857	-1.375
-1.16667	0.166667	-1.66667	-1	-0.142857	-1.375
-1.16667	0.166667	-1.66667	-1	-0.142857	-1.375
-1.16667	0.166667	-1.66667	-1	-0.142857	-1.375
-1.16667	0.166667	-1.66667	-1	-0.142857	-1.375
-1.16667	0.166667	-1.66667	-1	-0.142857	-1.375
-1.16667	0.166667	-1.66667	-1	-0.142857	-1.375
-1.16667	0.166667	-1.66667	-1	-0.142857	-1.375
-1.16667	0.166667	-1.66667	-1	-0.142857	-1.375
-1.16667	0.166667	-1.66667	-1	-0.142857	-1.375
-1.16667	0.166667	-1.66667	-1	-0.142857	-1.375
-1.16667	0.166667	-1.66667	-1	-0.142857	-1.375
-1.16667	0.166667	-1.66667	-1	-0.142857	-1.375
-1.16667	0.166667	-1.66667	-1	-0.142857	-1.375
-1.16667	0.166667	-1.66667	-1	-0.142857	-1.375
-1.16667	0.166667	-1.66667	-1	-0.142857	-1.375
-1.16667	0.166667	-1.66667	-1	-0.142857	-1.375
-1.16667	0.166667	-1.66667	-1	-0.142857	-1.375
-1.16667	0.166667	-1.66667	-1	-0.142857	-1.375
-1.16667	0.166667	-1.66667	-1	-0.142857	-1.375
-1.16667	0.166667	-1.66667	-1	-0.142857	-1.375
-1.16667	0.166667	-1.66667	-1	-0.142857	-1.375
-1.16667	0.166667	-1.66667	-1	-0.142857	-1.375
-1.16667	0.166667	-1.66667	-1	-0.142857	-1.375
-1.16667	0.166667	-1.66667	-1	-0.142857	-1.375
-1.16667	0.166667	-1.66667	-1	-0.142857	-1.375
-1.16667	0.166667	-1.66667	-1	-0.142857	-1.375
-1.16667	0.166667	-1.66667	-1	-0.142857	-1.375
-1.16667	0.166667	-1.66667	-1	-0.142857	-1.375
-1.16667	0.166667	-1.66667	-1	-0.142857	-1.375
-1.16667	0.166667	-1.66667	-1	-0.142857	-1.375
-1.16667	0.166667	-1.66667	-1	-0.142857	-1.375
-1.16667	0.166667	-1.66667	-1	-0.142857	-1.375
-1.16667	0.166667	-1.66667	-1	-0.142857	-1.375
-1.16667	0.166667	-1.66667	-1	-0.142857	-1.375
-1.16667	0.166667	-1.66667	-1	-0.142857	-1.375
-1.16667	0.166667	-1.66667	-1	-0.142857	-1.375
-1.16667	0.166667	-1.66667	-1	-0.142857	-1.375
-1.16667	0.166667	-1.66667	-1	-0.142857	-1.375
-1.16667	0.166667	-1.66667	-1	-0.142857	-1.375
-1.16667	0.166667	-1.66667	-1	-0.142857	-1.375
-1.16667	0.166667	-1.66667	-1	-0.142857	-1.375
-1.16667	0.166667	-1.66667	-1	-0.142857	-1.375
-1.16667	0.166667	-1.66667	-1	-0.142857	-1.375
-1.16667	0.166667	-1.66667	-1	-0.142857	-1.375
-1.16667	0.166667	-1.66667	-1	-0.142857	-1.375
-1.16667	0.166667	-1.66667	-1	-0.142857	-1.375
-1.16667	0.166667	-1.66667	-1	-0.142857	-1.375
-1.16667	0.166667	-1.66667	-1	-0.142857	-1.375
-1.16667	0.166667	-1.66667	-1	-0.142857	-1.375
-1.16667	0.166667	-1.66667	-1	-0.142857	-1.375
-1.16667	0.166667	-1.66667	-1	-0.142857	-1.375
-1.16667	0.166667	-1.66667	-1	-0.142857	-1.375
-1.16667	0.166667	-1.66667	-1	-0.142857	-1.375
-1.16667	0.166667	-1.66667	-1	-0.142857	-1.375
-1.16667	0.166667	-1.66667	-1	-0.142857	-1.375
-1.16667	0.166667	-1.66667	-1	-0.142857	-1.375
-1.16667	0.166667	-1.66667	-1	-0.142857	-1.375
-1.16667	0.166667	-1.66667	-1	-0.142857	-1.375
-1.16667	0.166667	-1.66667	-1	-0.142857	-1.375
-1.16667	0.166667	-1.66667	-1	-0.142857	-1.375
-1.16667	0.166667	-1.66667	-1	-0.142857	-1.375
-1.16667	0.166667	-1.66667	-1	-0.142857	-1.375
-1.16667	0.166667	-1.66667	-1	-0.142857	-1.375
-1.16667	0.166667	-1.66667	-1	-0.142857	-1.375
-1.16667	0.166667	-1.66667	-1	-0.142857	-1.375
-1.16667	0.166667	-1.66667	-1	-0.142857	-1.375
-1.16667	0.166667	-1.66667	-1	-0.142857	-1.375
-1.16667	0.166667	-1.66667	-1	-0.142857	-1.375
-1.16667	0.166667	-1.66667	-1	-0.142857	-1.375
-1.16667	0.166667	-1.66667	-1	-0.142857	-1.375
-1.16667	0.166667	-1.66667	-1	-0.142857	-1.375
-1.16667	0.166667	-1.66667	-1	-0.142857	-1.375
-1.16667	0.166667	-1.66667	-1	-0.142857	-1.375
-1.16667	0.166667	-1.66667	-1	-0.142857	-1.375
-1.16667	0.166667	-1.66667	-1	-0.142857	-1.375
-1.16667	0.166667	-1.66667	-1	-0.142857	-1.375
-1.16667	0.166667	-1.66667	-1	-0.142857	-1.375
-1.16667	0.166667	-1.66667	-1	-0.142857	-1.375
-1.16667	0.166667	-1.66667	-1	-0.142857	-1.375
-1.16667	0.166667	-1.66667	-1	-0.142857	-1.375
-1.16667	0.166667	-1.66667	-1	-0.142857	-1.375
-1.16667	0.166667	-1.66667	-1	-0.142857	-1.375
-1.16667	0.166667	-1.66667	-1	-0.142857	-1.375
-1.16667	0.166667	-1.66667	-1	-0.142857	-1.375
-1.16667	0.166667	-1.66667	-1	-0.142857	-1.375
-1.16667	0.166667	-1.66667	-1	-0.142857	-1.375
-1.16667	0.166667	-1.66667	-1	-0.142857	-1.375
-1.16667	0.166667	-1.66667	-1	-0.142857	-1.375
-1.16667	0.166667	-1.66667	-1	-0.142857	-1.375
-1.16667	0.166667	-1.66667	-1	-0.142857	-1.375
-1.16667	0.166667	-1.66667	-1	-0.142857	-1.375
-1.16667	0.166667	-1.66667	-1	-0.142857	-1.375
-1.16667	0.166667	-1.66667	-1	-0.142857	-1.375
-1.16667	0.166667	-1.66667	-1	-0.142857	-1.375
-1.16667	0.166667	-1.66667	-1	-0.142857	-1.375
-1.16667	0.166667	-1.66667	-1	-0.142857	-1.375
-1.16667	0.166667	-1.66667	-1	-0.142857	-1.375
-1.16667	0.166667	-1.66667	-1	-0.142857	-1.375
-1.16667	0.166667	-1.66667	-1	-0.142857	-1.375
-1.16667	0.166667	-1.66667	-1	-0.142857	-1.375
-1.16667	0.166667	-1.66667	-1	-0.142857	-1.375
-1.16667	0.166667	-1.66667	-1	-0.142857	-1.375
-1.16667	0.166667	-1.66667	-1	-0.142857	-1.375
-1.16667	0.166667	-1.66667	-1	-0.142857	-1.375
-1.16667	0.166667	-1.66667	-1	-0.142857	-1.375
-1.16667	0.166667	-1.66667	-1	-0.142857	-1.375
-1.16667	0.166667	-1.66667	-1	-0.142857	-1.375
-1.16667	0.166667	-1.66667	-1	-0.142857	-1.375
-1.16667	0.166667	-1.66667	-1	-0.142857	-1.375
-1.16667	0.166667	-1.66667	-1	-0.142857	-1.375
-1.16667	0.166667	-1.66667	-1	-0.142857	-1.375
-1.16667	0.166667	-1.66667	-1	-0.142857	-1.375
-1.16667	0.166667	-1.66667	-1	-0.142857	-1.375
-1.16667	0.166667	-1.66667	-1	-0.142857	-1.375
-1.16667	0.166667	-1.66667	-1	-0.142857	-1.375
-1.16667	0.166667	-1.66667	-1	-0.142857	-1.375
-1.16667	0.166667	-1.66667	-1	-0.142857	-1.375
-1.16667	0.166667	-1.66667	-1	-0.142857	-1.375
-1.16667	0.166667	-1.66667	-1	-0.142857	-1.375
-1.16667	0.166667	-1.66667	-1	-0.142857	-1.375
-1.16667	0.166667	-1.66667	-1	-0.142857	-1.375
-1.16667	0.166667	-1.66667	-1	-0.142857	-1.375
-1.16667	0.166667	-1.66667	-1	-0.142857	-1.375
-1.16667	0.166667	-1.66667	-1	-0.142857	-1.375
-1.16667	0.166667	-1.66667	-1	-0.142857	-1.375
-1.16667	0.166667	-1.66667	-1	-0.142857	-1.375
-1.16667	0.166667	-1.66667	-1	-0.142857	-1.375
-1.16667	0.166667	-1.66667	-1	-0.142857	-1.375
-1.16667	0.166667	-1.66667	-1	-0.142857	-1.375
-1.16667	0.166667	-1.66667	-1	-0.142857	-1.375
-1.16667	0.166667	-1.66667	-1	-0.142857	-1.375
-1.16667	0.166667	-1.66667	-1	-0.142857	-1.375
-1.16667	0.166667	-1.66667	-1	-0.142857	-1.375
-1.16667	0.166667	-1.66667	-1	-0.142857	-1.375
-1.16667	0.166667	-1.66667	-1	-0.142857	-1.375
-1.16667	0.166667	-1.66667	-1	-0.142857	-1.375
-1.16667	0.166667	-1.66667	-1	-0.142857	-1.375
-1.16667	0.166667	-1.66667	-1	-0.142857	-1.375
-1.16667	0.166667	-1.66667	-1	-0.142857	-1.375
-1.16667	0.166667	-1.66667	-1	-0.142857	-1.375
-1.16667	0.166667	-1.66667	-1	-0.142857	-1.375
-1.16667	0.166667	-1.66667	-1	-0.142857	-1.375
-1.16667	0.166667	-1.66667	-1	-0.142857	-1.375
-1.16667	0.166667	-1.66667	-1	-0.142857	-1.375
-1.16667	0.166667	-1.66667	-1	-0.142857	-1.375
-1.16667	0.166667	-1.66667	-1	-0.142857	-1.375
-1.16667	0.166667	-1.66667	-1	-0.142857	-1.375
-1.16667	0.166667	-1.66667	-1	-0.142857	-1.375
-1.16667	0.166667	-1.66667	-1	-0.142857	-1.375
-1.16667	0.166667	-1.66667	-1	-0.142857	-1.375
-1.16667	0.166667	-1.66667	-1	-0.142857	-1.375
-1.16667	0.166667	-1.66667	-1	-0.142857	-1.375
-1.16667	0.166667	-1.66667	-1	-0.142857	-1.375
-1.16667	0.166667	-1.66667	-1	-0.142857	-1.375
-1.16667	0.166667	-1.66667	-1	-0.142857	-1.375
-1.16667	0.166667	-1.66667	-1	-0.142857	-1.375
-1.16667	0.166667	-1.66667	-1	-0.142857	-1.375
-1.16667	0.166667	-1.66667	-1	-0.142857	-1.375
-1.16667	0.166667	-1.66667	-1	-0.142857	-1.375
-1.16667	0.166667	-1.66667	-1	-0.142857	-1.375
-1.16667	0.166667	-1.66667	-1	-0.142857	-1.375
-1.16667	0.166667	-1.66667	-1	-0.142857	-1.375
-1.16667	0.166667	-1.66667	-1	-0.142857	-1.375
-1.16667	0.166667	-1.66667	-1	-0.142857	-1.375
-1.16667	0.166667	-1.66667	-1	-0.142857	-1.375
-1.16667	0.166667	-1.66667	-1	-0.142857	-1.375
-1.16667	0.166667	-1.66667	-1	-0.142857	-1.375
-1.16667	0.166667	-1.66667	-1	-0.142857	-1.375
-1.16667	0.166667	-1.66667	-1	-0.142857	-1.375
-1.16667	0.166667	-1.66667	-1	-0.142857	-1.375
-1.16667	0.166667	-1.66667	-1	-0.142857	-1.375
-1.16667	0.166667	-1.66667	-1	-0.142857	-1.375
-1.16667	0.166667	-1.66667	-1	-0.142857	-1.375
-1.16667	0.166667	-1.66667	-1	-0.142857	-1.375
-1.16667	0.166667	-1.66667	-1	-0.142857	-1.375
-1.16667	0.166667	-1.66667	-1	-0.142857	-1.375
-1.16667	0.166667	-1.66667	-1	-0.142857	-1.375
-1.16667	0.166667	-1.66667	-1	-0.142857	-1.375
-1.16667	0.166667	-1.66667	-1	-0.142857	-1.375
-1.16667	0.166667	-1.66667	-1	-0.142857	-1.375
-1.16667	0.166667	-1.66667	-1	-0.142857	-1.375
-1.16667	0.166667	-1.66667	-1	-0.142857	-1.375
-1.16667	0.166667	-1.66667	-1	-0.142857	-1.375
-1.16667	0.166667	-1.66667	-1	-0.142857	-1.375
-1.16667	0.166667	-1.66667	-1	-0.142857	-1.375
-1.16667	0.166667	-1.66667	-1	-0.142857	-1.375
-1.16667	0.166667	-1.66667	-1	-0.142857	-1.375
-1.16667	0.166667	-1.66667	-1	-0.142857	-1.375
-1.16667	0.166667	-1.66667	-1	-0.142857	-1.375
-1.16667	0.166667	-1.66667	-1	-0.142857	-1.375
-1.16667	0.166667	-1.66667	-1	-0.142857	-1.375
-1.16667	0.166667	-1.66667	-1	-0.142857	-1.375
-1.16667	0.166667	-1.66667	-1	-0.142857	-1.375
-1.16667	0.166667	-1.66667	-1	-0.142857	-1.375
-1.16667	0.166667	-1.66667	-1	-0.142857	-1.375
-1.16667	0.166667	-1.66667	-1	-0.142857	-1.375
-1.16667	0.166667	-1.66667	-1	-0.142857	-1.375
-1.16667	0.166667	-1.66667	-1	-0.142857	-1.375
-1.16667	0.166667	-1.66667	-1	-0.142857	-1.375
-1.16667	0.166667	-1.66667	-1	-0.142857	-1.375
-1.16667	0.166667	-1.66667	-1	-0.142857	-1.375
-1.16667	0.166667	-1.66667	-1	-0.142857	-1.375
-1.16667	0.166667	-1.66667	-1	-0.142857	-1.375
-1.16667	0.166667	-1.66667	-1	-0.142857	-1.375
-1.16667	0.166667	-1.66667	-1	-0.142857	-1.375
-1.16667	0.166667	-1.66667	-1	-0.142857	-1.375
-1.16667	0.166667	-1.66667	-1	-0.142857	-1.375
-1.16667	0.166667	-1.66667	-1	-0.142857	-1.375
-1.16667	0.166667	-1.66667	-1	-0.142857	-1.375
-1.16667	0.166667	-1.66667	-1	-0.142857	-1.375
-1.16667	0.166667	-1.66667	-1	-0.142857	-1.375
-1.16667	0.166667	-1.66667	-1	-0.142857	-1.375
-1.16667	0.166667	-1.66667	-1	-0.142857	-1.375
-1.16667	0.166667	-1.66667	-1	-0.142857	-1.375
-1.16667	0.166667	-1.66667	-1	-0.142857	-1.375
-1.16667	0.166667	-1.66667	-1	-0.142857	-1.375
-1.16667	0.166667	-1.66667	-1	-0.142857	-1.375
-1.16667	0.166667	-1.66667	-1	-0.142857	-1.375
-1.16667	0.166667	-1.66667	-1	-0.142857	-1.375
-1.16667	0.166667	-1.66667	-1	-0.142857	-1.375
-1.16667	0.166667	-1.66667	-1	-0.142857	-1.375
-1.16667	0.166667	-1.66667	-1	-0.142857	-1.375
-1.16667	0.166667	-1.66667	-1	-0.142857	-1.375
-1.16667	0.166667	-1.66667	-1	-0.142857	-1.375
-1.16667	0.166667	-1.66667	-1	-0.142857	-1.375
-1.16667	0.166667	-1.66667	-1	-0.142857	-1.375
-1.16667	0.166667	-1.66667	-1	-0.142857	-1.375
-1.16667	0.166667	-1.66667	-1	-0.142857	-1.375
-1.16667	0.166667	-1.66667	-1	-0.142857	-1.375
-1.16667	0.166667	-1.66667	-1	-0.142857	-1.375
-1.16667	0.166667	-1.66667	-1	-0.142857	-1.375
-1.16667	0.166667	-1.66667	-1	-0.142857	-1.375
-1.16667	0.166667	-1.66667	-1	-0.142857	-1.375
-1.16667	0.166667	-1.66667	-1	-0.142857	-1.375
-1.16667	0.166667	-1.66667	-1	-0.142857	-1.375
-1.16667	0.166667	-1.66667	-1	-0.142857	-1.375
-1.16667	0.166667	-1.66667	-1	-0.142857	-1.375
-1.16667	0.166667	-1.66667	-1	-0.142857	-1.375
-1.16667	0.166667	-1.66667	-1	-0.142857	-1.375
-1.16667	0.166667	-1.66667	-1	-0.142857	-1.375
-1.16667	0.166667	-1.66667	-1	-0.142857	-1.375
-1.16667	0.166667	-1.66667	-1	-0.142857	-1.375
-1.16667	0.166667	-1.66667	-1	-0.142857	-1.375
-1.16667	0.166667	-1.66667	-1	-0.142857	-1.375
-1.16667	0.166667	-1.66667	-1	-0.142857	-1.375
-1.16667	0.166667	-1.66667	-1	-0.142857	-1.375
-1.16667	0.166667	-1.66667	-1	-0.142857	-1.375
-1.16667	0.166667	-1.66667	-1	-0.142857	-1.375
-1.16667	0.166667	-1.66667	-1	-0.142857	-1.375
-1.16667	0.166667	-1.66667	-1	-0.142857	-1.375
-1.16667	0.166667	-1.66667	-1	-0.142857	-1.375
-1.16667	0.166667	-1.66667	-1	-0.142857	-1.375
-1.16667	0.166667	-1.66667	-1	-0.142857	-1.375
-1.16667	0.166667	-1.66667	-1	-0.142857	-1.375
-1.16667	0.166667	-1.66667	-1	-0.142857	-1.375
-1.16667	0.166667	-1.66667	-1	-0.142857	-1.375
-1.16667	0.166667	-1.66667	-1	-0.142857	-1.375
-1.16667	0.166667	-1.66667	-1	-0.142857	-1.375
-1.16667	0.166667	-1.66667	-1	-0.142857	-1.375
-1.16667	0.166667	-1.66667	-1	-0.142857	-1.375
-1.16667	0.166667	-1.66667	-1	-0.142857	-1.375
-1.16667	0.166667	-1.66667	-1	-0.142857	-1.375
-1.16667	0.166667	-1.66667	-1	-0.142857	-1.375
-1.16667	0.166667	-1.66667	-1	-0.142857	-1.375
-1.16667	0.166667	-1.66667	-1	-0.142857	-1.375
-1.16667	0.166667	-1.66667	-1	-0.142857	-1.375
-1.16667	0.166667	-1.66667	-1	-0.142857	-1.375
-1.16667	0.166667	-1.66667	-1	-0.142857	-1.375
-1.16667	0.166667	-1.66667	-1	-0.142857	-1.375
-1.16667	0.166667	-1.66667	-1	-0.142857	-1.375
-1.16667	0.166667	-1.66667	-1	-0.142857	-1.375
-1.16667	0.166667	-1.66667	-1	-0.142857	-1.375
-1.16667	0.166667	-1.66667	-1	-0.142857	-1.375
-1.16667	0.166667	-1.66667	-1	-0.142857	-1.375
-1.16667	0.166667	-1.66667	-1	-0.142857	-1.375
-1.16667	0.166667	-1.66667	-1	-0.142857	-1.375
-1.16667	0.166667	-1.66667	-1	-0.142857	-1.375
-1.16667	0.166667	-1.66667	-1	-0.142857	-1.375
-1.16667	0.166667	-1.66667	-1	-0.142857	-1.375
-1.16667	0.166667	-1.66667	-1	-0.142857	-1.375
-1.16667	0.166667	-1.66667	-1	-0.142857	-1.375
-1.16667	0.166667	-1.66667	-1	-0.142857	-1.375
-1.16667	0.166667	-1.66667	-1	-0.142857	-1.375
-1.16667	0.166667	-1.66667	-1	-0.142857	-1.375
-1.16667	0.166667	-1.66667	-1	-0.142857	-1.375
-1.16667	0.166667	-1.66667	-1	-0.142857	-1.375
-1.16667	0.166667	-1.66667	-1	-0.142857	-1.375
-1.16667	0.166667	-1.66667	-1	-0.142857	-1.375
-1.16667	0.166667	-1.66667	-1	-0.142857	-1.375
-1.16667	0.166667	-1.66667	-1	-0.142857	-1.375
-1.16667	0.166667	-1.66667	-1	-0.142857	-1.375
-1.16667	0.166667	-1.66667	-1	-0.142857	-1.375
-1.16667	0.166667	-1.66667	-1	-0.142857	-1.375
-1.16667	0.166667	-1.66667	-1	-0.142857	-1.375
-1.16667	0.166667	-1.66667	-1	-0.142857	-1.375
-1.16667	0.166667	-1.66667	-1	-0.142857	-1.375
-1.16667	0.166667	-1.66667	-1	-0.142857	-1.375
-1.16667	0.166667	-1.66667	-1	-0.142857	-1.375
-1.16667	0.166667	-1.66667	-1	-0.142857	-1.375
-1.16667	0.166667	-1.66667	-1	-0.142857	-1.375
-1.16667	0.166667	-1.66667	-1	-0.142857	-1.375
-1.16667	0.166667	-1.66667	-1	-0.142857	-1.375
-1.16667	0.166667	-1.66667	-1	-0.142857	-1.375
-1.16667	0.166667	-1.66667	-1	-0.142857	-1.375
-1.16667	0.166667	-1.66667	-1	-0.142857	-1.375
-1.16667	0.166667	-1.66667	-1	-0.142857	-1.375
-1.16667	0.166667	-1.66667	-1	-0.142857	-1.375
-1.16667	0.166667	-1.66667	-1	-0.142857	-1.375
-1.16667	0.166667	-1.66667	-1	-0.142857	-1.375
-1.16667	0.166667	-1.66667	-1	-0.142857	-1.375
-1.16667	0.166667	-1.66667	-1	-0.142857	-1.375
-1.16667	0.166667	-1.66667	-1	-0.142857	-1.375
-1.16667	0.166667	-1.66667	-1	-0.142857	-1.375
-1.16667	0.166667	-1.66667	-1	-0.142857	-1.375
-1.16667	0.166667	-1.66667	-1	-0.142857	-1.375
-1.16667	0.166667	-1.66667	-1	-0.142857	-1.375
-1.16667	0.166667	-1.66667	-1	-0.142857	-1.375
-1.16667	0.166667	-1.66667	-1	-0.142857	-1.375
-1.16667	0.166667	-1.66667	-1	-0.142857	-1.375
-1.16667	0.166667	-1.66667	-1	-0.142857	-1.375
-1.16667	0.166667	-1.66667	-1	-0.142857	-1.375
-1.16667	0.166667	-1.66667	-1	-0.142857	-1.375
-1.16667	0.166667	-1.66667	-1	-0.142857	-1.375
-1.16667	0.166667	-1.66667	-1	-0.142857	-1.375
-1.16667	0.166667	-1.66667	-1	-0.142857	-1.375
-1.16667	0.166667	-1.66667	-1	-0.142857	-1.375
-1.16667	0.166667	-1.66667	-1	-0.142857	-1.375
-1.16667	0.166667	-1.66667	-1	-0.142857	-1.375
-1.16667	0.166667	-1.66667	-1	-0.142857	-1.375
-1.16667	0.166667	-1.66667	-1	-0.142857	-1.375
-1.16667	0.166667	-1.66667	-1	-0.142857	-1.375
-1.16667	0.166667	-1.66667	-1	-0.142857	-1.375
-1.16667	0.166667	-1.66667	-1	-0.142857	-1.375
-1.16667	0.166667	-1.66667	-1	-0.142857	-1.375
-1.16667	0.166667	-1.66667	-1	-0.142857	-1.375
-1.16667	0.166667	-1.66667	-1	-0.142857	-1.375
-1.16667	0.166667	-1.66667	-1	-0.142857	-1.375
-1.16667	0.166667	-1.66667	-1	-0.142857	-1.375
-1.16667	0.166667	-1.66667	-1	-0.142857	-1.375
-1.16667	0.166667	-1.66667	-1	-0.142857	-1.375
-1.16667	0.166667	-1.66667	-1	-0.142857	-1.375
-1.16667	0.166667	-1.66667	-1	-0.142857	-1.375
-1.16667	0.166667	-1.66667	-1	-0.142857	-1.375
-1.16667	0.166667	-1.66667	-1	-0.142857	-1.375
-1.16667	0.166667	-1.66667	-1	-0.142857	-1.375
-1.16667	0.166667	-1.66667	-1	-0.142857	-1.375
-1.16667	0.166667	-1.66667	-1	-0.142857	-1.375
-1.16667	0.166667	-1.66667	-1	-0.142857	-1.375
-1.16667	0.166667	-1.66667	-1	-0.142857	-1.375
-1.16667	0.166667	-1.66667	-1	-0.142857	-1.375
-1.16667	0.166667	-1.66667	-1	-0.142857	-1.375
-1.16667	0.166667	-1.66667	-1	-0.142857	-1.375
-1.16667	0.166667	-1.66667	-1	-0.142857	-1.375
-1.16667	0.166667	-1.66667	-1	-0.142857	-1.375
-1.16667	0.166667	-1.66667	-1	-0.142857	-1.375
-1.16667	0.166667	-1.66667	-1	-0.142857	-1.375
-1.16667	0.166667	-1.66667	-1	-0.142857	-1.375
-1.16667	0.166667	-1.66667	-1	-0.142857	-1.375
-1.16667	0.166667	-1.66667	-1	-0.142857	-1.375
-1.16667	0.166667	-1.66667	-1	-0.142857	-1.375
-1.16667	0.166667	-1.66667	-1	-0.142857	-1.375
-1.16667	0.166667	-1.66667	-1	-0.142857	-1.375
-1.16667	0.166667	-1.66667	-1	-0.142857	-1.375
-1.16667	0.166667	-1.66667	-1	-0.142857	-1.375
-1.16667	0.166667	-1.66667	-1	-0.142857	-1.375
-1.16667	0.166667	-1.66667	-1	-0.142857	-1.375
-1.16667	0.166667	-1.66667	-1	-0.142857	-1.375
-1.16667	0.166667	-1.66667	-1	-0.142857	-1.375
-1.16667	0.166667	-1.66667	-1	-0.142857	-1.375
-1.16667	0.166667	-1.66667	-1	-0.142857	-1.375
-1.16667	0.166667	-1.66667	-1	-0.142857	-1.375
-1.16667	0.166667	-1.66667	-1	-0.142857	-1.375
-1.16667	0.166667	-1.66667	-1	-0.142857	-1.375
-1.16667	0.166667	-1.66667	-1	-0.142857	-1.375
-1.16667	0.166667	-1.66667	-1	-0.142857	-1.375
-1.16667	0.166667	-1.66667	-1	-0.142857	-1.375
-1.16667	0.166667	-1.66667	-1	-0.142857	-1.375
-1.16667	0.166667	-1.66667	-1	-0.142857	-1.375
[truncated: 8,001 more rows]

## Sheet: Random diff in EPY sorted
E	DE	S	DS	CC	D
-0.666667	-2	-0.5	-0.166667	-1.14286	-0.5
-0.666667	-2	-0.5	-0.166667	-1.14286	-0.5
-0.666667	-2	-0.5	-0.166667	-1.14286	-0.5
-0.666667	-2	-0.5	-0.166667	-1.14286	-0.5
-0.666667	-2	-0.5	-0.166667	-1.14286	-0.5
-0.666667	-2	-0.5	-0.166667	-1.14286	-0.5
-0.666667	-2	-0.5	-0.166667	-1.14286	-0.5
-0.666667	-2	-0.5	-0.166667	-1.14286	-0.5
-0.666667	-2	-0.5	-0.166667	-1.14286	-0.5
-0.666667	-2	-0.5	-0.166667	-1.14286	-0.5
-0.666667	-2	-0.5	-0.166667	-1.14286	-0.5
-0.666667	-2	-0.5	-0.166667	-1.14286	-0.5
-0.666667	-2	-0.5	-0.166667	-1.14286	-0.5
-0.666667	-2	-0.5	-0.166667	-1.14286	-0.5
-0.666667	-2	-0.5	-0.166667	-1.14286	-0.5
-0.666667	-2	-0.5	-0.166667	-1.14286	-0.5
-0.666667	-2	-0.5	-0.166667	-1.14286	-0.5
-0.666667	-2	-0.5	-0.166667	-1.14286	-0.5
-0.666667	-2	-0.5	-0.166667	-1.14286	-0.5
-0.666667	-2	-0.5	-0.166667	-1.14286	-0.5
-0.666667	-2	-0.5	-0.166667	-1.14286	-0.5
-0.666667	-2	-0.5	-0.166667	-1.14286	-0.5
-0.666667	-2	-0.5	-0.166667	-1.14286	-0.5
-0.666667	-2	-0.5	-0.166667	-1.14286	-0.5
-0.666667	-2	-0.5	-0.166667	-1.14286	-0.5
-0.666667	-2	-0.5	-0.166667	-1.14286	-0.5
-0.666667	-2	-0.5	-0.166667	-1.14286	-0.5
-0.666667	-2	-0.5	-0.166667	-1.14286	-0.5
-0.666667	-2	-0.5	-0.166667	-1.14286	-0.5
-0.666667	-2	-0.5	-0.166667	-1.14286	-0.5
-0.666667	-2	-0.5	-0.166667	-1.14286	-0.5
-0.666667	-2	-0.5	-0.166667	-1.14286	-0.5
-0.666667	-2	-0.5	-0.166667	-1.14286	-0.5
-0.666667	-2	-0.5	-0.166667	-1.14286	-0.5
-0.666667	-2	-0.5	-0.166667	-1.14286	-0.5
-0.666667	-2	-0.5	-0.166667	-1.14286	-0.5
-0.666667	-2	-0.5	-0.166667	-1.14286	-0.5
-0.666667	-2	-0.5	-0.166667	-1.14286	-0.5
-0.666667	-2	-0.5	-0.166667	-1.14286	-0.5
-0.666667	-2	-0.5	-0.166667	-1.14286	-0.5
-0.666667	-2	-0.5	-0.166667	-1.14286	-0.5
-0.666667	-2	-0.5	-0.166667	-1.14286	-0.5
-0.666667	-2	-0.5	-0.166667	-1.14286	-0.5
-0.666667	-2	-0.5	-0.166667	-1.14286	-0.5
-0.666667	-2	-0.5	-0.166667	-1.14286	-0.5
-0.666667	-2	-0.5	-0.166667	-1.14286	-0.5
-0.666667	-2	-0.5	-0.166667	-1.14286	-0.5
-0.666667	-2	-0.5	-0.166667	-1.14286	-0.5
-0.666667	-2	-0.5	-0.166667	-1.14286	-0.5
-0.666667	-2	-0.5	-0.166667	-1.14286	-0.5
-0.666667	-2	-0.5	-0.166667	-1.14286	-0.5
-0.666667	-2	-0.5	-0.166667	-1.14286	-0.5
-0.666667	-2	-0.5	-0.166667	-1.14286	-0.5
-0.666667	-2	-0.5	-0.166667	-1.14286	-0.5
-0.666667	-2	-0.5	-0.166667	-1.14286	-0.5
-0.666667	-2	-0.5	-0.166667	-1.14286	-0.5
-0.666667	-2	-0.5	-0.166667	-1.14286	-0.5
-0.666667	-2	-0.5	-0.166667	-1.14286	-0.5
-0.666667	-2	-0.5	-0.166667	-1.14286	-0.5
-0.666667	-2	-0.5	-0.166667	-1.14286	-0.5
-0.666667	-2	-0.5	-0.166667	-1.14286	-0.5
-0.666667	-2	-0.5	-0.166667	-1.14286	-0.5
-0.666667	-2	-0.5	-0.166667	-1.14286	-0.5
-0.666667	-2	-0.5	-0.166667	-1.14286	-0.5
-0.666667	-2	-0.5	-0.166667	-1.14286	-0.5
-0.666667	-2	-0.5	-0.166667	-1.14286	-0.5
-0.666667	-2	-0.5	-0.166667	-1.14286	-0.5
-0.666667	-2	-0.5	-0.166667	-1.14286	-0.5
-0.666667	-2	-0.5	-0.166667	-1.14286	-0.5
-0.666667	-2	-0.5	-0.166667	-1.14286	-0.5
-0.666667	-2	-0.5	-0.166667	-1.14286	-0.5
-0.666667	-2	-0.5	-0.166667	-1.14286	-0.5
-0.666667	-2	-0.5	-0.166667	-1.14286	-0.5
-0.666667	-2	-0.5	-0.166667	-1.14286	-0.5
-0.666667	-2	-0.5	-0.166667	-1.14286	-0.5
-0.666667	-2	-0.5	-0.166667	-1.14286	-0.5
-0.666667	-2	-0.5	-0.166667	-1.14286	-0.5
-0.666667	-2	-0.5	-0.166667	-1.14286	-0.5
-0.666667	-2	-0.5	-0.166667	-1.14286	-0.5
-0.666667	-2	-0.5	-0.166667	-1.14286	-0.5
-0.666667	-2	-0.5	-0.166667	-1.14286	-0.5
-0.666667	-2	-0.5	-0.166667	-1.14286	-0.5
-0.666667	-2	-0.5	-0.166667	-1.14286	-0.5
-0.666667	-2	-0.5	-0.166667	-1.14286	-0.5
-0.666667	-2	-0.5	-0.166667	-1.14286	-0.5
-0.666667	-2	-0.5	-0.166667	-1.14286	-0.5
-0.666667	-2	-0.5	-0.166667	-1.14286	-0.5
-0.666667	-2	-0.5	-0.166667	-1.14286	-0.5
-0.666667	-2	-0.5	-0.166667	-1.14286	-0.5
-0.666667	-2	-0.5	-0.166667	-1.14286	-0.5
-0.666667	-2	-0.5	-0.166667	-1.14286	-0.5
-0.666667	-2	-0.5	-0.166667	-1.14286	-0.5
-0.666667	-2	-0.5	-0.166667	-1.14286	-0.5
-0.666667	-2	-0.5	-0.166667	-1.14286	-0.5
-0.666667	-2	-0.5	-0.166667	-1.14286	-0.5
-0.666667	-2	-0.5	-0.166667	-1.14286	-0.375
-0.666667	-2	-0.5	-0.166667	-1.14286	-0.375
-0.666667	-2	-0.5	-0.166667	-1.14286	-0.375
-0.666667	-2	-0.5	-0.166667	-1.14286	-0.375
-0.666667	-2	-0.5	-0.166667	-1.14286	-0.375
-0.666667	-2	-0.5	-0.166667	-1.14286	-0.375
-0.666667	-2	-0.5	-0.166667	-1.14286	-0.375
-0.666667	-2	-0.5	-0.166667	-1.14286	-0.375
-0.666667	-2	-0.5	-0.166667	-1.14286	-0.375
-0.666667	-2	-0.5	-0.166667	-1.14286	-0.375
-0.666667	-2	-0.5	-0.166667	-1.14286	-0.375
-0.666667	-2	-0.5	-0.166667	-1.14286	-0.375
-0.666667	-2	-0.5	-0.166667	-1.14286	-0.375
-0.666667	-2	-0.5	-0.166667	-1.14286	-0.375
-0.666667	-2	-0.5	-0.166667	-1.14286	-0.375
-0.666667	-2	-0.5	-0.166667	-1.14286	-0.375
-0.666667	-2	-0.5	-0.166667	-1.14286	-0.375
-0.666667	-2	-0.5	-0.166667	-1.14286	-0.375
-0.666667	-2	-0.5	-0.166667	-1.14286	-0.375
-0.666667	-2	-0.5	-0.166667	-1.14286	-0.375
-0.666667	-2	-0.5	-0.166667	-1.14286	-0.375
-0.666667	-2	-0.5	-0.166667	-1.14286	-0.375
-0.666667	-2	-0.5	-0.166667	-1.14286	-0.375
-0.666667	-2	-0.5	-0.166667	-1.14286	-0.375
-0.666667	-2	-0.5	-0.166667	-1.14286	-0.375
-0.666667	-2	-0.5	-0.166667	-1.14286	-0.375
-0.666667	-2	-0.5	-0.166667	-1.14286	-0.375
-0.666667	-2	-0.5	-0.166667	-1.14286	-0.375
-0.666667	-2	-0.5	-0.166667	-1.14286	-0.375
-0.666667	-2	-0.5	-0.166667	-1.14286	-0.375
-0.666667	-2	-0.5	-0.166667	-1.14286	-0.375
-0.666667	-2	-0.5	-0.166667	-1.14286	-0.375
-0.666667	-2	-0.5	-0.166667	-1.14286	-0.375
-0.666667	-2	-0.5	-0.166667	-1.14286	-0.375
-0.666667	-2	-0.5	-0.166667	-1.14286	-0.375
-0.666667	-2	-0.5	-0.166667	-1.14286	-0.375
-0.666667	-2	-0.5	-0.166667	-1.14286	-0.375
-0.666667	-2	-0.5	-0.166667	-1.14286	-0.375
-0.666667	-2	-0.5	-0.166667	-1.14286	-0.375
-0.666667	-2	-0.5	-0.166667	-1.14286	-0.375
-0.666667	-2	-0.5	-0.166667	-1.14286	-0.375
-0.666667	-2	-0.5	-0.166667	-1.14286	-0.375
-0.666667	-2	-0.5	-0.166667	-1.14286	-0.375
-0.666667	-2	-0.5	-0.166667	-1.14286	-0.375
-0.666667	-2	-0.5	-0.166667	-1.14286	-0.375
-0.666667	-2	-0.5	-0.166667	-1.14286	-0.375
-0.666667	-2	-0.5	-0.166667	-1.14286	-0.375
-0.666667	-2	-0.5	-0.166667	-1.14286	-0.375
-0.666667	-2	-0.5	-0.166667	-1.14286	-0.375
-0.666667	-2	-0.5	-0.166667	-1.14286	-0.375
-0.666667	-2	-0.5	-0.166667	-1.14286	-0.375
-0.666667	-2	-0.5	-0.166667	-1.14286	-0.375
-0.666667	-2	-0.5	-0.166667	-1.14286	-0.375
-0.666667	-2	-0.5	-0.166667	-1.14286	-0.375
-0.666667	-2	-0.5	-0.166667	-1.14286	-0.375
-0.666667	-2	-0.5	-0.166667	-1.14286	-0.375
-0.666667	-2	-0.5	-0.166667	-1.14286	-0.375
-0.666667	-2	-0.5	-0.166667	-1.14286	-0.375
-0.666667	-2	-0.5	-0.166667	-1.14286	-0.375
-0.666667	-2	-0.5	-0.166667	-1.14286	-0.375
-0.666667	-2	-0.5	-0.166667	-1.14286	-0.375
-0.666667	-2	-0.5	-0.166667	-1.14286	-0.375
-0.666667	-2	-0.5	-0.166667	-1.14286	-0.375
-0.666667	-2	-0.5	-0.166667	-1.14286	-0.375
-0.666667	-2	-0.5	-0.166667	-1.14286	-0.375
-0.666667	-2	-0.5	-0.166667	-1.14286	-0.375
-0.666667	-2	-0.5	-0.166667	-1.14286	-0.375
-0.666667	-2	-0.5	-0.166667	-1.14286	-0.375
-0.666667	-2	-0.5	-0.166667	-1.14286	-0.375
-0.666667	-2	-0.5	-0.166667	-1.14286	-0.375
-0.666667	-2	-0.5	-0.166667	-1.14286	-0.375
-0.666667	-2	-0.5	-0.166667	-1.14286	-0.375
-0.666667	-2	-0.5	-0.166667	-1.14286	-0.375
-0.666667	-2	-0.5	-0.166667	-1.14286	-0.375
-0.666667	-2	-0.5	-0.166667	-1.14286	-0.375
-0.666667	-2	-0.5	-0.166667	-1.14286	-0.375
-0.666667	-2	-0.5	-0.166667	-1.14286	-0.375
-0.666667	-2	-0.5	-0.166667	-1.14286	-0.375
-0.666667	-2	-0.5	-0.166667	-1.14286	-0.375
-0.666667	-2	-0.5	-0.166667	-1.14286	-0.375
-0.666667	-2	-0.5	-0.166667	-1.14286	-0.375
-0.666667	-2	-0.5	-0.166667	-1.14286	-0.375
-0.666667	-2	-0.5	-0.166667	-1.14286	-0.375
-0.666667	-2	-0.5	-0.166667	-1.14286	-0.375
-0.666667	-2	-0.5	-0.166667	-1	-0.375
-0.666667	-2	-0.5	-0.166667	-1	-0.375
-0.666667	-2	-0.5	-0.166667	-1	-0.375
-0.666667	-2	-0.5	-0.166667	-1	-0.375
-0.666667	-2	-0.5	-0.166667	-1	-0.375
-0.666667	-2	-0.5	-0.166667	-1	-0.375
-0.666667	-2	-0.5	-0.166667	-1	-0.375
-0.666667	-2	-0.5	-0.166667	-1	-0.375
-0.666667	-2	-0.5	-0.166667	-1	-0.375
-0.666667	-2	-0.5	-0.166667	-1	-0.375
-0.666667	-2	-0.5	-0.166667	-1	-0.375
-0.666667	-2	-0.5	-0.166667	-1	-0.375
-0.666667	-2	-0.5	-0.166667	-1	-0.375
-0.666667	-2	-0.5	-0.166667	-1	-0.375
-0.666667	-2	-0.5	-0.166667	-1	-0.375
-0.666667	-2	-0.5	-0.166667	-1	-0.375
-0.666667	-2	-0.5	-0.166667	-1	-0.375
-0.666667	-2	-0.5	-0.166667	-1	-0.375
-0.666667	-2	-0.5	-0.166667	-1	-0.375
-0.666667	-2	-0.5	-0.166667	-1	-0.375
-0.666667	-2	-0.5	-0.166667	-1	-0.375
-0.666667	-2	-0.5	-0.166667	-1	-0.375
-0.666667	-2	-0.5	-0.166667	-1	-0.375
-0.666667	-2	-0.5	-0.166667	-1	-0.375
-0.666667	-2	-0.5	-0.166667	-1	-0.375
-0.666667	-2	-0.5	-0.166667	-1	-0.375
-0.666667	-2	-0.5	-0.166667	-1	-0.375
-0.666667	-2	-0.5	-0.166667	-1	-0.375
-0.666667	-2	-0.5	-0.166667	-1	-0.375
-0.666667	-2	-0.5	-0.166667	-1	-0.375
-0.666667	-2	-0.5	-0.166667	-1	-0.375
-0.666667	-2	-0.5	-0.166667	-1	-0.375
-0.666667	-2	-0.5	-0.166667	-1	-0.375
-0.666667	-2	-0.5	-0.166667	-1	-0.375
-0.666667	-2	-0.5	-0.166667	-1	-0.375
-0.666667	-2	-0.5	-0.166667	-1	-0.375
-0.666667	-2	-0.5	-0.166667	-1	-0.375
-0.666667	-2	-0.5	-0.166667	-1	-0.375
-0.666667	-2	-0.5	-0.166667	-1	-0.375
-0.666667	-2	-0.5	-0.166667	-1	-0.375
-0.666667	-2	-0.5	-0.166667	-1	-0.375
-0.666667	-2	-0.5	-0.166667	-1	-0.375
-0.666667	-2	-0.5	-0.166667	-1	-0.375
-0.666667	-2	-0.5	-0.166667	-1	-0.375
-0.666667	-2	-0.5	-0.166667	-1	-0.375
-0.666667	-2	-0.5	-0.166667	-1	-0.375
-0.666667	-2	-0.5	-0.166667	-1	-0.375
-0.666667	-2	-0.5	-0.166667	-1	-0.375
-0.666667	-2	-0.5	-0.166667	-1	-0.375
-0.666667	-2	-0.5	-0.166667	-1	-0.375
-0.666667	-2	-0.5	-0.166667	-1	-0.375
-0.666667	-2	-0.5	-0.166667	-1	-0.375
-0.666667	-2	-0.5	-0.166667	-1	-0.375
-0.666667	-2	-0.5	-0.166667	-1	-0.375
-0.666667	-2	-0.5	-0.166667	-1	-0.375
-0.666667	-2	-0.5	-0.166667	-1	-0.375
-0.666667	-2	-0.5	-0.166667	-1	-0.375
-0.666667	-2	-0.5	-0.166667	-1	-0.375
-0.666667	-2	-0.5	-0.166667	-1	-0.375
-0.666667	-2	-0.5	-0.166667	-1	-0.375
-0.666667	-2	-0.5	-0.166667	-1	-0.375
-0.666667	-2	-0.5	-0.166667	-1	-0.375
-0.666667	-2	-0.5	-0.166667	-1	-0.375
-0.666667	-2	-0.5	-0.166667	-1	-0.375
-0.666667	-2	-0.5	-0.166667	-1	-0.375
-0.666667	-2	-0.5	-0.166667	-1	-0.375
-0.666667	-2	-0.5	-0.166667	-1	-0.375
-0.666667	-2	-0.5	-0.166667	-1	-0.375
-0.666667	-2	-0.5	-0.166667	-1	-0.375
-0.666667	-2	-0.5	-0.166667	-1	-0.375
-0.666667	-2	-0.5	-0.166667	-1	-0.375
-0.666667	-2	-0.5	-0.166667	-1	-0.375
-0.666667	-2	-0.5	-0.166667	-1	-0.375
-0.666667	-2	-0.5	-0.166667	-1	-0.375
-0.666667	-2	-0.5	-0.166667	-1	-0.375
-0.666667	-2	-0.5	-0.166667	-1	-0.375
-0.666667	-2	-0.5	-0.166667	-1	-0.375
-0.666667	-2	-0.5	-0.166667	-1	-0.375
-0.666667	-2	-0.5	-0.166667	-1	-0.375
-0.666667	-2	-0.5	-0.166667	-1	-0.375
-0.666667	-2	-0.5	-0.166667	-1	-0.375
-0.666667	-2	-0.5	-0.166667	-1	-0.375
-0.666667	-2	-0.5	-0.166667	-1	-0.375
-0.666667	-2	-0.5	-0.166667	-1	-0.375
-0.666667	-2	-0.5	-0.166667	-1	-0.375
-0.666667	-2	-0.5	-0.166667	-1	-0.375
-0.666667	-2	-0.5	-0.166667	-1	-0.375
-0.666667	-2	-0.5	-0.166667	-1	-0.375
-0.666667	-2	-0.5	-0.166667	-1	-0.375
-0.666667	-2	-0.5	-0.166667	-1	-0.375
-0.666667	-2	-0.5	-0.166667	-1	-0.375
-0.666667	-2	-0.5	-0.166667	-1	-0.375
-0.666667	-2	-0.5	-0.166667	-1	-0.375
-0.666667	-2	-0.5	-0.166667	-1	-0.375
-0.666667	-2	-0.5	-0.166667	-1	-0.375
-0.666667	-2	-0.5	-0.166667	-1	-0.375
-0.666667	-2	-0.5	-0.166667	-1	-0.375
-0.666667	-2	-0.5	-0.166667	-1	-0.375
-0.666667	-2	-0.5	-0.166667	-1	-0.375
-0.666667	-2	-0.5	-0.166667	-1	-0.375
-0.666667	-2	-0.5	-0.166667	-1	-0.375
-0.666667	-2	-0.5	-0.166667	-1	-0.375
-0.666667	-2	-0.5	-0.166667	-1	-0.375
-0.666667	-2	-0.5	-0.166667	-1	-0.375
-0.666667	-2	-0.5	-0.166667	-1	-0.375
-0.666667	-2	-0.5	-0.166667	-1	-0.375
-0.666667	-2	-0.5	-0.166667	-1	-0.375
-0.666667	-2	-0.5	-0.166667	-1	-0.375
-0.666667	-2	-0.5	-0.166667	-1	-0.375
-0.666667	-2	-0.5	-0.166667	-1	-0.375
-0.666667	-2	-0.5	-0.166667	-1	-0.375
-0.666667	-2	-0.5	-0.166667	-1	-0.375
-0.666667	-2	-0.5	-0.166667	-1	-0.375
-0.666667	-2	-0.5	-0.166667	-1	-0.375
-0.666667	-2	-0.5	-0.166667	-1	-0.375
-0.666667	-2	-0.5	-0.166667	-1	-0.375
-0.666667	-2	-0.5	-0.166667	-1	-0.375
-0.666667	-2	-0.5	-0.166667	-1	-0.375
-0.666667	-2	-0.5	-0.166667	-1	-0.375
-0.666667	-2	-0.5	-0.166667	-1	-0.375
-0.666667	-2	-0.5	-0.166667	-1	-0.375
-0.666667	-2	-0.5	-0.166667	-1	-0.375
-0.666667	-2	-0.5	-0.166667	-1	-0.375
-0.666667	-2	-0.5	-0.166667	-1	-0.375
-0.666667	-2	-0.5	-0.166667	-1	-0.375
-0.666667	-2	-0.5	-0.166667	-1	-0.375
-0.666667	-2	-0.5	-0.166667	-1	-0.375
-0.666667	-2	-0.5	-0.166667	-1	-0.375
-0.666667	-2	-0.5	-0.166667	-1	-0.375
-0.666667	-2	-0.5	-0.166667	-1	-0.375
-0.666667	-2	-0.5	-0.166667	-1	-0.375
-0.666667	-2	-0.5	-0.166667	-1	-0.375
-0.666667	-2	-0.5	-0.166667	-1	-0.375
-0.666667	-2	-0.5	-0.166667	-1	-0.375
-0.666667	-2	-0.5	-0.166667	-1	-0.375
-0.666667	-2	-0.5	-0.166667	-1	-0.375
-0.666667	-2	-0.5	-0.166667	-1	-0.375
-0.666667	-2	-0.5	-0.166667	-1	-0.375
-0.666667	-2	-0.5	-0.166667	-1	-0.375
-0.666667	-2	-0.5	-0.166667	-1	-0.375
-0.666667	-1.83333	-0.5	-0.166667	-1	-0.375
-0.666667	-1.83333	-0.5	0	-1	-0.375
-0.666667	-1.83333	-0.5	0	-1	-0.375
-0.666667	-1.83333	-0.5	0	-1	-0.375
-0.666667	-1.83333	-0.5	0	-1	-0.375
-0.666667	-1.83333	-0.5	0	-1	-0.375
-0.666667	-1.83333	-0.5	0	-1	-0.375
-0.666667	-1.83333	-0.5	0	-1	-0.375
-0.666667	-1.83333	-0.5	0	-1	-0.375
-0.666667	-1.83333	-0.5	0	-1	-0.375
-0.666667	-1.83333	-0.5	0	-1	-0.375
-0.666667	-1.83333	-0.5	0	-1	-0.375
-0.666667	-1.83333	-0.5	0	-1	-0.375
-0.666667	-1.83333	-0.5	0	-1	-0.375
-0.666667	-1.83333	-0.5	0	-1	-0.375
-0.5	-1.83333	-0.5	0	-1	-0.375
-0.5	-1.83333	-0.5	0	-1	-0.375
-0.5	-1.83333	-0.333333	0	-1	-0.375
-0.5	-1.83333	-0.333333	0	-1	-0.375
-0.5	-1.83333	-0.333333	0	-1	-0.375
-0.5	-1.83333	-0.333333	0	-1	-0.375
-0.5	-1.83333	-0.333333	0	-1	-0.375
-0.5	-1.83333	-0.333333	0	-1	-0.375
-0.5	-1.83333	-0.333333	0	-1	-0.375
-0.5	-1.83333	-0.333333	0	-1	-0.375
-0.5	-1.83333	-0.333333	0	-1	-0.375
-0.5	-1.83333	-0.333333	0	-1	-0.375
-0.5	-1.83333	-0.333333	0	-1	-0.375
-0.5	-1.83333	-0.333333	0	-1	-0.375
-0.5	-1.83333	-0.333333	0	-1	-0.375
-0.5	-1.83333	-0.333333	0	-1	-0.375
-0.5	-1.83333	-0.333333	0	-1	-0.375
-0.5	-1.83333	-0.333333	0	-1	-0.375
-0.5	-1.83333	-0.333333	0	-1	-0.375
-0.5	-1.83333	-0.333333	0	-1	-0.375
-0.5	-1.83333	-0.333333	0	-1	-0.375
-0.5	-1.83333	-0.333333	0	-1	-0.375
-0.5	-1.83333	-0.333333	0	-1	-0.25
-0.5	-1.83333	-0.333333	0	-1	-0.25
-0.5	-1.83333	-0.333333	0	-1	-0.25
-0.5	-1.83333	-0.333333	0	-1	-0.25
-0.5	-1.83333	-0.333333	0	-1	-0.25
-0.5	-1.83333	-0.333333	0	-1	-0.25
-0.5	-1.83333	-0.333333	0	-1	-0.25
-0.5	-1.83333	-0.333333	0	-1	-0.25
-0.5	-1.83333	-0.333333	0	-1	-0.25
-0.5	-1.83333	-0.333333	0	-1	-0.25
-0.5	-1.83333	-0.333333	0	-1	-0.25
-0.5	-1.83333	-0.333333	0	-1	-0.25
-0.5	-1.83333	-0.333333	0	-1	-0.25
-0.5	-1.83333	-0.333333	0	-1	-0.25
-0.5	-1.83333	-0.333333	0	-1	-0.25
-0.5	-1.83333	-0.333333	0	-1	-0.25
-0.5	-1.83333	-0.333333	0	-1	-0.25
-0.5	-1.83333	-0.333333	0	-1	-0.25
-0.5	-1.83333	-0.333333	0	-1	-0.25
-0.5	-1.83333	-0.333333	0	-1	-0.25
-0.5	-1.83333	-0.333333	0	-1	-0.25
-0.5	-1.83333	-0.333333	0	-1	-0.25
-0.5	-1.83333	-0.333333	0	-1	-0.25
-0.5	-1.83333	-0.333333	0	-1	-0.25
-0.5	-1.83333	-0.333333	0	-1	-0.25
-0.5	-1.83333	-0.333333	0	-1	-0.25
-0.5	-1.83333	-0.333333	0	-1	-0.25
-0.5	-1.83333	-0.333333	0	-1	-0.25
-0.5	-1.83333	-0.333333	0	-1	-0.25
-0.5	-1.83333	-0.333333	0	-1	-0.25
-0.5	-1.83333	-0.333333	0	-1	-0.25
-0.5	-1.83333	-0.333333	0	-1	-0.25
-0.5	-1.83333	-0.333333	0	-1	-0.25
-0.5	-1.83333	-0.333333	0	-1	-0.25
-0.5	-1.83333	-0.333333	0	-1	-0.25
-0.5	-1.83333	-0.333333	0	-1	-0.25
-0.5	-1.83333	-0.333333	0	-1	-0.25
-0.5	-1.83333	-0.333333	0	-1	-0.25
-0.5	-1.83333	-0.333333	0	-1	-0.25
-0.5	-1.83333	-0.333333	0	-1	-0.25
-0.5	-1.83333	-0.333333	0	-1	-0.25
-0.5	-1.83333	-0.333333	0	-1	-0.25
-0.5	-1.83333	-0.333333	0	-1	-0.25
-0.5	-1.83333	-0.333333	0	-1	-0.25
-0.5	-1.83333	-0.333333	0	-1	-0.25
-0.5	-1.83333	-0.333333	0	-1	-0.25
-0.5	-1.83333	-0.333333	0	-1	-0.25
-0.5	-1.83333	-0.333333	0	-1	-0.25
-0.5	-1.83333	-0.333333	0	-1	-0.25
-0.5	-1.83333	-0.333333	0	-1	-0.25
-0.5	-1.83333	-0.333333	0	-1	-0.25
-0.5	-1.83333	-0.333333	0	-1	-0.25
-0.5	-1.83333	-0.333333	0	-1	-0.25
-0.5	-1.83333	-0.333333	0	-1	-0.25
-0.5	-1.83333	-0.333333	0	-1	-0.25
-0.5	-1.83333	-0.333333	0	-1	-0.25
-0.5	-1.83333	-0.333333	0	-1	-0.25
-0.5	-1.83333	-0.333333	0	-1	-0.25
-0.5	-1.83333	-0.333333	0	-1	-0.25
-0.5	-1.83333	-0.333333	0	-1	-0.25
-0.5	-1.83333	-0.333333	0	-1	-0.25
-0.5	-1.83333	-0.333333	0	-1	-0.25
-0.5	-1.83333	-0.333333	0	-1	-0.25
-0.5	-1.83333	-0.333333	0	-1	-0.25
-0.5	-1.83333	-0.333333	0	-1	-0.25
-0.5	-1.83333	-0.333333	0	-1	-0.25
-0.5	-1.83333	-0.333333	0	-1	-0.25
-0.5	-1.83333	-0.333333	0	-1	-0.25
-0.5	-1.83333	-0.333333	0	-1	-0.25
-0.5	-1.83333	-0.333333	0	-1	-0.25
-0.5	-1.83333	-0.333333	0	-1	-0.25
-0.5	-1.83333	-0.333333	0	-1	-0.25
-0.5	-1.83333	-0.333333	0	-1	-0.25
-0.5	-1.83333	-0.333333	0	-1	-0.25
-0.5	-1.83333	-0.333333	0	-1	-0.25
-0.5	-1.83333	-0.333333	0	-1	-0.25
-0.5	-1.83333	-0.333333	0	-1	-0.25
-0.5	-1.83333	-0.333333	0	-1	-0.25
-0.5	-1.83333	-0.333333	0	-1	-0.25
-0.5	-1.83333	-0.333333	0	-1	-0.25
-0.5	-1.83333	-0.333333	0	-1	-0.25
-0.5	-1.83333	-0.333333	0	-1	-0.25
-0.5	-1.83333	-0.333333	0	-1	-0.25
-0.5	-1.83333	-0.333333	0	-1	-0.25
-0.5	-1.83333	-0.333333	0	-1	-0.25
-0.5	-1.83333	-0.333333	0	-1	-0.25
-0.5	-1.83333	-0.333333	0	-1	-0.25
-0.5	-1.83333	-0.333333	0	-1	-0.25
-0.5	-1.83333	-0.333333	0	-1	-0.25
-0.5	-1.83333	-0.333333	0	-1	-0.25
-0.5	-1.83333	-0.333333	0	-1	-0.25
-0.5	-1.83333	-0.333333	0	-1	-0.25
-0.5	-1.83333	-0.333333	0	-1	-0.25
-0.5	-1.83333	-0.333333	0	-1	-0.25
-0.5	-1.83333	-0.333333	0	-1	-0.25
-0.5	-1.83333	-0.333333	0	-1	-0.25
-0.5	-1.83333	-0.333333	0	-1	-0.25
-0.5	-1.83333	-0.333333	0	-1	-0.25
-0.5	-1.83333	-0.333333	0	-1	-0.25
-0.5	-1.83333	-0.333333	0	-1	-0.25
-0.5	-1.83333	-0.333333	0	-1	-0.25
-0.5	-1.83333	-0.333333	0	-1	-0.25
-0.5	-1.83333	-0.333333	0	-1	-0.25
-0.5	-1.83333	-0.333333	0	-1	-0.25
-0.5	-1.83333	-0.333333	0	-1	-0.25
-0.5	-1.83333	-0.333333	0	-1	-0.25
-0.5	-1.83333	-0.333333	0	-1	-0.25
-0.5	-1.83333	-0.333333	0	-1	-0.25
-0.5	-1.83333	-0.333333	0	-1	-0.25
-0.5	-1.83333	-0.333333	0	-1	-0.25
-0.5	-1.83333	-0.333333	0	-1	-0.25
-0.5	-1.83333	-0.333333	0	-1	-0.25
-0.5	-1.83333	-0.333333	0	-1	-0.25
-0.5	-1.83333	-0.333333	0	-1	-0.25
-0.5	-1.83333	-0.333333	0	-1	-0.25
-0.5	-1.83333	-0.333333	0	-1	-0.25
-0.5	-1.83333	-0.333333	0	-1	-0.25
-0.5	-1.83333	-0.333333	0	-1	-0.25
-0.5	-1.83333	-0.333333	0	-1	-0.25
-0.5	-1.83333	-0.333333	0	-1	-0.25
-0.5	-1.83333	-0.333333	0	-1	-0.25
-0.5	-1.83333	-0.333333	0	-1	-0.25
-0.5	-1.83333	-0.333333	0	-1	-0.25
-0.5	-1.83333	-0.333333	0	-1	-0.25
-0.5	-1.83333	-0.333333	0	-1	-0.25
-0.5	-1.83333	-0.333333	0	-1	-0.25
-0.5	-1.83333	-0.333333	0	-1	-0.25
-0.5	-1.83333	-0.333333	0	-1	-0.25
-0.5	-1.83333	-0.333333	0	-1	-0.25
-0.5	-1.83333	-0.333333	0	-1	-0.25
-0.5	-1.83333	-0.333333	0	-1	-0.25
-0.5	-1.83333	-0.333333	0	-1	-0.25
-0.5	-1.83333	-0.333333	0	-1	-0.25
-0.5	-1.83333	-0.333333	0	-1	-0.25
-0.5	-1.83333	-0.333333	0	-1	-0.25
-0.5	-1.83333	-0.333333	0	-1	-0.25
-0.5	-1.83333	-0.333333	0	-1	-0.25
-0.5	-1.83333	-0.333333	0	-1	-0.25
-0.5	-1.83333	-0.333333	0	-1	-0.25
-0.5	-1.83333	-0.333333	0	-1	-0.25
-0.5	-1.83333	-0.333333	0	-1	-0.25
-0.5	-1.83333	-0.333333	0	-1	-0.25
-0.5	-1.83333	-0.333333	0	-1	-0.25
-0.5	-1.83333	-0.333333	0	-1	-0.25
-0.5	-1.83333	-0.333333	0	-1	-0.25
-0.5	-1.83333	-0.333333	0	-1	-0.25
-0.5	-1.83333	-0.333333	0	-1	-0.25
-0.5	-1.83333	-0.333333	0	-1	-0.25
-0.5	-1.83333	-0.333333	0	-1	-0.25
-0.5	-1.83333	-0.333333	0	-1	-0.25
-0.5	-1.83333	-0.333333	0	-1	-0.25
-0.5	-1.83333	-0.333333	0	-1	-0.25
-0.5	-1.83333	-0.333333	0	-1	-0.25
-0.5	-1.83333	-0.333333	0	-1	-0.25
-0.5	-1.83333	-0.333333	0	-1	-0.25
-0.5	-1.83333	-0.333333	0	-1	-0.25
-0.5	-1.83333	-0.333333	0	-1	-0.25
-0.5	-1.83333	-0.333333	0	-1	-0.25
-0.5	-1.83333	-0.333333	0	-1	-0.25
-0.5	-1.83333	-0.333333	0	-1	-0.25
-0.5	-1.83333	-0.333333	0	-1	-0.25
-0.5	-1.83333	-0.333333	0	-1	-0.25
-0.5	-1.83333	-0.333333	0	-1	-0.25
-0.5	-1.83333	-0.333333	0	-1	-0.25
-0.5	-1.83333	-0.333333	0	-1	-0.25
-0.5	-1.83333	-0.333333	0	-1	-0.25
-0.5	-1.83333	-0.333333	0	-1	-0.25
-0.5	-1.83333	-0.333333	0	-1	-0.25
-0.5	-1.83333	-0.333333	0	-1	-0.25
-0.5	-1.83333	-0.333333	0	-1	-0.25
-0.5	-1.83333	-0.333333	0	-1	-0.25
-0.5	-1.83333	-0.333333	0	-1	-0.25
-0.5	-1.83333	-0.333333	0	-1	-0.25
-0.5	-1.83333	-0.333333	0	-1	-0.25
-0.5	-1.83333	-0.333333	0	-1	-0.25
-0.5	-1.83333	-0.333333	0	-1	-0.25
-0.5	-1.83333	-0.333333	0	-1	-0.25
-0.5	-1.83333	-0.333333	0	-1	-0.25
-0.5	-1.83333	-0.333333	0	-1	-0.25
-0.5	-1.83333	-0.333333	0	-1	-0.25
-0.5	-1.83333	-0.333333	0	-1	-0.25
-0.5	-1.83333	-0.333333	0	-1	-0.25
-0.5	-1.83333	-0.333333	0	-1	-0.25
-0.5	-1.83333	-0.333333	0	-1	-0.25
-0.5	-1.83333	-0.333333	0	-1	-0.25
-0.5	-1.83333	-0.333333	0	-1	-0.25
-0.5	-1.83333	-0.333333	0	-1	-0.25
-0.5	-1.83333	-0.333333	0	-1	-0.25
-0.5	-1.83333	-0.333333	0	-1	-0.25
-0.5	-1.83333	-0.333333	0	-1	-0.25
-0.5	-1.83333	-0.333333	0	-1	-0.25
-0.5	-1.83333	-0.333333	0	-1	-0.25
-0.5	-1.83333	-0.333333	0	-1	-0.25
-0.5	-1.83333	-0.333333	0	-1	-0.25
-0.5	-1.83333	-0.333333	0	-1	-0.25
-0.5	-1.83333	-0.333333	0	-1	-0.25
-0.5	-1.83333	-0.333333	0	-1	-0.25
-0.5	-1.83333	-0.333333	0	-1	-0.25
-0.5	-1.83333	-0.333333	0	-1	-0.25
-0.5	-1.83333	-0.333333	0	-1	-0.25
-0.5	-1.83333	-0.333333	0	-1	-0.25
-0.5	-1.83333	-0.333333	0	-1	-0.25
-0.5	-1.83333	-0.333333	0	-1	-0.25
-0.5	-1.83333	-0.333333	0	-1	-0.25
-0.5	-1.83333	-0.333333	0	-1	-0.25
-0.5	-1.83333	-0.333333	0	-1	-0.25
-0.5	-1.83333	-0.333333	0	-1	-0.25
-0.5	-1.83333	-0.333333	0	-1	-0.25
-0.5	-1.83333	-0.333333	0	-1	-0.25
-0.5	-1.83333	-0.333333	0	-1	-0.25
-0.5	-1.83333	-0.333333	0	-1	-0.25
-0.5	-1.83333	-0.333333	0	-1	-0.25
-0.5	-1.83333	-0.333333	0	-1	-0.25
-0.5	-1.83333	-0.333333	0	-1	-0.25
-0.5	-1.83333	-0.333333	0	-1	-0.25
-0.5	-1.83333	-0.333333	0	-1	-0.25
-0.5	-1.83333	-0.333333	0	-1	-0.25
-0.5	-1.83333	-0.333333	0	-1	-0.25
-0.5	-1.83333	-0.333333	0	-1	-0.25
-0.5	-1.83333	-0.333333	0	-1	-0.25
-0.5	-1.83333	-0.333333	0	-1	-0.25
-0.5	-1.83333	-0.333333	0	-1	-0.25
-0.5	-1.83333	-0.333333	0	-1	-0.25
-0.5	-1.83333	-0.333333	0	-1	-0.25
-0.5	-1.83333	-0.333333	0	-1	-0.25
-0.5	-1.83333	-0.333333	0	-1	-0.25
-0.5	-1.83333	-0.333333	0	-1	-0.25
-0.5	-1.83333	-0.333333	0	-1	-0.25
-0.5	-1.83333	-0.333333	0	-1	-0.25
-0.5	-1.83333	-0.333333	0	-1	-0.25
-0.5	-1.83333	-0.333333	0	-1	-0.25
-0.5	-1.83333	-0.333333	0	-1	-0.25
-0.5	-1.83333	-0.333333	0	-1	-0.25
-0.5	-1.83333	-0.333333	0	-1	-0.25
-0.5	-1.83333	-0.333333	0	-1	-0.25
-0.5	-1.83333	-0.333333	0	-1	-0.25
-0.5	-1.83333	-0.333333	0	-1	-0.25
-0.5	-1.83333	-0.333333	0	-1	-0.25
-0.5	-1.83333	-0.333333	0	-1	-0.25
-0.5	-1.83333	-0.333333	0	-1	-0.25
-0.5	-1.83333	-0.333333	0	-1	-0.25
-0.5	-1.83333	-0.333333	0	-1	-0.25
-0.5	-1.83333	-0.333333	0	-1	-0.25
-0.5	-1.83333	-0.333333	0	-1	-0.25
-0.5	-1.83333	-0.333333	0	-1	-0.25
-0.5	-1.83333	-0.333333	0	-1	-0.25
-0.5	-1.83333	-0.333333	0	-1	-0.25
-0.5	-1.83333	-0.333333	0	-1	-0.25
-0.5	-1.83333	-0.333333	0	-1	-0.25
-0.5	-1.83333	-0.333333	0	-1	-0.25
-0.5	-1.83333	-0.333333	0	-1	-0.25
-0.5	-1.83333	-0.333333	0	-1	-0.25
-0.5	-1.83333	-0.333333	0	-1	-0.25
-0.5	-1.83333	-0.333333	0	-1	-0.25
-0.5	-1.83333	-0.333333	0	-1	-0.25
-0.5	-1.83333	-0.333333	0	-1	-0.25
-0.5	-1.83333	-0.333333	0	-1	-0.25
-0.5	-1.83333	-0.333333	0	-1	-0.25
-0.5	-1.83333	-0.333333	0	-1	-0.25
-0.5	-1.83333	-0.333333	0	-1	-0.25
-0.5	-1.83333	-0.333333	0	-1	-0.25
-0.5	-1.83333	-0.333333	0	-1	-0.25
-0.5	-1.83333	-0.333333	0	-1	-0.25
-0.5	-1.83333	-0.333333	0	-1	-0.25
-0.5	-1.83333	-0.333333	0	-1	-0.25
-0.5	-1.83333	-0.333333	0	-1	-0.25
-0.5	-1.83333	-0.333333	0	-1	-0.25
-0.5	-1.83333	-0.333333	0	-1	-0.25
-0.5	-1.83333	-0.333333	0	-1	-0.25
-0.5	-1.83333	-0.333333	0	-1	-0.25
-0.5	-1.83333	-0.333333	0	-1	-0.25
-0.5	-1.83333	-0.333333	0	-1	-0.25
-0.5	-1.83333	-0.333333	0	-1	-0.25
-0.5	-1.83333	-0.333333	0	-1	-0.25
-0.5	-1.83333	-0.333333	0	-1	-0.25
-0.5	-1.83333	-0.333333	0	-0.857143	-0.25
-0.5	-1.83333	-0.333333	0	-0.857143	-0.25
-0.5	-1.83333	-0.333333	0	-0.857143	-0.25
-0.5	-1.83333	-0.333333	0	-0.857143	-0.25
-0.5	-1.83333	-0.333333	0	-0.857143	-0.25
-0.5	-1.83333	-0.333333	0	-0.857143	-0.25
-0.5	-1.83333	-0.333333	0	-0.857143	-0.25
-0.5	-1.83333	-0.333333	0	-0.857143	-0.25
-0.5	-1.83333	-0.333333	0	-0.857143	-0.25
-0.5	-1.83333	-0.333333	0	-0.857143	-0.25
-0.5	-1.83333	-0.333333	0	-0.857143	-0.25
-0.5	-1.83333	-0.333333	0	-0.857143	-0.25
-0.5	-1.83333	-0.333333	0	-0.857143	-0.25
-0.5	-1.83333	-0.333333	0	-0.857143	-0.25
-0.5	-1.83333	-0.333333	0	-0.857143	-0.25
-0.5	-1.83333	-0.333333	0	-0.857143	-0.25
-0.5	-1.83333	-0.333333	0	-0.857143	-0.25
-0.5	-1.83333	-0.333333	0	-0.857143	-0.25
-0.5	-1.83333	-0.333333	0	-0.857143	-0.25
-0.5	-1.83333	-0.333333	0	-0.857143	-0.25
-0.5	-1.83333	-0.333333	0	-0.857143	-0.25
-0.5	-1.83333	-0.333333	0	-0.857143	-0.25
-0.5	-1.83333	-0.333333	0	-0.857143	-0.25
-0.5	-1.83333	-0.333333	0	-0.857143	-0.25
-0.5	-1.83333	-0.333333	0	-0.857143	-0.25
-0.5	-1.83333	-0.333333	0	-0.857143	-0.25
-0.5	-1.83333	-0.333333	0	-0.857143	-0.25
-0.5	-1.83333	-0.333333	0	-0.857143	-0.25
-0.5	-1.83333	-0.333333	0	-0.857143	-0.25
-0.5	-1.83333	-0.333333	0	-0.857143	-0.25
-0.5	-1.83333	-0.333333	0	-0.857143	-0.25
-0.5	-1.83333	-0.333333	0	-0.857143	-0.25
-0.5	-1.83333	-0.333333	0	-0.857143	-0.25
-0.5	-1.83333	-0.333333	0	-0.857143	-0.25
-0.5	-1.83333	-0.333333	0	-0.857143	-0.25
-0.5	-1.83333	-0.333333	0	-0.857143	-0.25
-0.5	-1.83333	-0.333333	0	-0.857143	-0.25
-0.5	-1.83333	-0.333333	0	-0.857143	-0.25
-0.5	-1.83333	-0.333333	0	-0.857143	-0.25
-0.5	-1.83333	-0.333333	0	-0.857143	-0.25
-0.5	-1.83333	-0.333333	0	-0.857143	-0.25
-0.5	-1.83333	-0.333333	0	-0.857143	-0.25
-0.5	-1.83333	-0.333333	0	-0.857143	-0.25
-0.5	-1.83333	-0.333333	0	-0.857143	-0.25
-0.5	-1.83333	-0.333333	0	-0.857143	-0.25
-0.5	-1.83333	-0.333333	0	-0.857143	-0.25
-0.5	-1.83333	-0.333333	0	-0.857143	-0.25
-0.5	-1.83333	-0.333333	0	-0.857143	-0.25
-0.5	-1.83333	-0.333333	0	-0.857143	-0.25
-0.5	-1.83333	-0.333333	0	-0.857143	-0.25
-0.5	-1.83333	-0.333333	0	-0.857143	-0.25
-0.5	-1.83333	-0.333333	0	-0.857143	-0.25
-0.5	-1.83333	-0.333333	0	-0.857143	-0.25
-0.5	-1.83333	-0.333333	0	-0.857143	-0.25
-0.5	-1.83333	-0.333333	0	-0.857143	-0.25
-0.5	-1.83333	-0.333333	0	-0.857143	-0.25
-0.5	-1.83333	-0.333333	0	-0.857143	-0.25
-0.5	-1.83333	-0.333333	0	-0.857143	-0.25
-0.5	-1.83333	-0.333333	0	-0.857143	-0.25
-0.5	-1.83333	-0.333333	0	-0.857143	-0.25
-0.5	-1.83333	-0.333333	0	-0.857143	-0.25
-0.5	-1.83333	-0.333333	0	-0.857143	-0.25
-0.5	-1.83333	-0.333333	0	-0.857143	-0.25
-0.5	-1.83333	-0.333333	0	-0.857143	-0.25
-0.5	-1.83333	-0.333333	0	-0.857143	-0.25
-0.5	-1.83333	-0.333333	0	-0.857143	-0.25
-0.5	-1.83333	-0.333333	0	-0.857143	-0.25
-0.5	-1.83333	-0.333333	0	-0.857143	-0.25
-0.5	-1.83333	-0.333333	0	-0.857143	-0.25
-0.5	-1.83333	-0.333333	0	-0.857143	-0.25
-0.5	-1.83333	-0.333333	0	-0.857143	-0.25
-0.5	-1.83333	-0.333333	0	-0.857143	-0.25
-0.5	-1.83333	-0.333333	0	-0.857143	-0.25
-0.5	-1.83333	-0.333333	0	-0.857143	-0.25
-0.5	-1.83333	-0.333333	0	-0.857143	-0.25
-0.5	-1.83333	-0.333333	0	-0.857143	-0.25
-0.5	-1.83333	-0.333333	0	-0.857143	-0.25
-0.5	-1.83333	-0.333333	0	-0.857143	-0.25
-0.5	-1.83333	-0.333333	0	-0.857143	-0.25
-0.5	-1.83333	-0.333333	0	-0.857143	-0.25
-0.5	-1.83333	-0.333333	0	-0.857143	-0.25
-0.5	-1.83333	-0.333333	0	-0.857143	-0.25
-0.5	-1.83333	-0.333333	0	-0.857143	-0.25
-0.5	-1.83333	-0.333333	0	-0.857143	-0.25
-0.5	-1.83333	-0.333333	0	-0.857143	-0.25
-0.5	-1.83333	-0.333333	0	-0.857143	-0.25
-0.5	-1.83333	-0.333333	0	-0.857143	-0.25
-0.5	-1.83333	-0.333333	0	-0.857143	-0.25
-0.5	-1.83333	-0.333333	0	-0.857143	-0.25
-0.5	-1.83333	-0.333333	0	-0.857143	-0.25
-0.5	-1.83333	-0.333333	0	-0.857143	-0.25
-0.5	-1.83333	-0.333333	0	-0.857143	-0.25
-0.5	-1.83333	-0.333333	0	-0.857143	-0.25
-0.5	-1.83333	-0.333333	0	-0.857143	-0.25
-0.5	-1.83333	-0.333333	0	-0.857143	-0.25
-0.5	-1.83333	-0.333333	0	-0.857143	-0.25
-0.5	-1.83333	-0.333333	0	-0.857143	-0.25
-0.5	-1.83333	-0.333333	0	-0.857143	-0.25
-0.5	-1.83333	-0.333333	0	-0.857143	-0.25
-0.5	-1.83333	-0.333333	0	-0.857143	-0.25
-0.5	-1.83333	-0.333333	0	-0.857143	-0.25
-0.5	-1.83333	-0.333333	0	-0.857143	-0.25
-0.5	-1.83333	-0.333333	0	-0.857143	-0.25
-0.5	-1.83333	-0.333333	0	-0.857143	-0.25
-0.5	-1.83333	-0.333333	0	-0.857143	-0.25
-0.5	-1.83333	-0.333333	0	-0.857143	-0.25
-0.5	-1.83333	-0.333333	0	-0.857143	-0.25
-0.5	-1.83333	-0.333333	0	-0.857143	-0.25
-0.5	-1.83333	-0.333333	0	-0.857143	-0.25
-0.5	-1.83333	-0.333333	0	-0.857143	-0.25
-0.5	-1.83333	-0.333333	0	-0.857143	-0.25
-0.5	-1.83333	-0.333333	0	-0.857143	-0.25
-0.5	-1.83333	-0.333333	0	-0.857143	-0.25
-0.5	-1.83333	-0.333333	0	-0.857143	-0.25
-0.5	-1.83333	-0.333333	0	-0.857143	-0.25
-0.5	-1.83333	-0.333333	0	-0.857143	-0.25
-0.5	-1.83333	-0.333333	0	-0.857143	-0.25
-0.5	-1.83333	-0.333333	0	-0.857143	-0.25
-0.5	-1.83333	-0.333333	0	-0.857143	-0.25
-0.5	-1.83333	-0.333333	0	-0.857143	-0.25
-0.5	-1.83333	-0.333333	0	-0.857143	-0.25
-0.5	-1.83333	-0.333333	0	-0.857143	-0.25
-0.5	-1.83333	-0.333333	0	-0.857143	-0.25
-0.5	-1.83333	-0.333333	0	-0.857143	-0.25
-0.5	-1.83333	-0.333333	0	-0.857143	-0.25
-0.5	-1.83333	-0.333333	0	-0.857143	-0.25
-0.5	-1.83333	-0.333333	0	-0.857143	-0.25
-0.5	-1.83333	-0.333333	0	-0.857143	-0.25
-0.5	-1.83333	-0.333333	0	-0.857143	-0.25
-0.5	-1.83333	-0.333333	0	-0.857143	-0.25
-0.5	-1.83333	-0.333333	0	-0.857143	-0.25
-0.5	-1.83333	-0.333333	0	-0.857143	-0.25
-0.5	-1.83333	-0.333333	0	-0.857143	-0.25
-0.5	-1.83333	-0.333333	0	-0.857143	-0.25
-0.5	-1.83333	-0.333333	0	-0.857143	-0.25
-0.5	-1.83333	-0.333333	0	-0.857143	-0.25
-0.5	-1.83333	-0.333333	0	-0.857143	-0.25
-0.5	-1.83333	-0.333333	0	-0.857143	-0.25
-0.5	-1.83333	-0.333333	0	-0.857143	-0.25
-0.5	-1.83333	-0.333333	0	-0.857143	-0.25
-0.5	-1.83333	-0.333333	0	-0.857143	-0.25
-0.5	-1.83333	-0.333333	0	-0.857143	-0.25
-0.5	-1.83333	-0.333333	0	-0.857143	-0.25
-0.5	-1.83333	-0.333333	0	-0.857143	-0.25
-0.5	-1.83333	-0.333333	0	-0.857143	-0.25
-0.5	-1.83333	-0.333333	0	-0.857143	-0.25
-0.5	-1.83333	-0.333333	0	-0.857143	-0.25
-0.5	-1.83333	-0.333333	0	-0.857143	-0.25
-0.5	-1.83333	-0.333333	0	-0.857143	-0.25
-0.5	-1.83333	-0.333333	0	-0.857143	-0.25
-0.5	-1.83333	-0.333333	0	-0.857143	-0.25
-0.5	-1.83333	-0.333333	0	-0.857143	-0.25
-0.5	-1.83333	-0.333333	0	-0.857143	-0.25
-0.5	-1.83333	-0.333333	0	-0.857143	-0.25
-0.5	-1.83333	-0.333333	0	-0.857143	-0.25
-0.5	-1.83333	-0.333333	0	-0.857143	-0.25
-0.5	-1.83333	-0.333333	0	-0.857143	-0.25
-0.5	-1.83333	-0.333333	0	-0.857143	-0.25
-0.5	-1.83333	-0.333333	0	-0.857143	-0.25
-0.5	-1.83333	-0.333333	0	-0.857143	-0.25
-0.5	-1.83333	-0.333333	0	-0.857143	-0.25
-0.5	-1.83333	-0.333333	0	-0.857143	-0.25
-0.5	-1.83333	-0.333333	0	-0.857143	-0.25
-0.5	-1.83333	-0.333333	0	-0.857143	-0.25
-0.5	-1.83333	-0.333333	0	-0.857143	-0.25
-0.5	-1.83333	-0.333333	0	-0.857143	-0.25
-0.5	-1.83333	-0.333333	0	-0.857143	-0.25
-0.5	-1.83333	-0.333333	0	-0.857143	-0.25
-0.5	-1.83333	-0.333333	0	-0.857143	-0.25
-0.5	-1.83333	-0.333333	0	-0.857143	-0.25
-0.5	-1.83333	-0.333333	0	-0.857143	-0.25
-0.5	-1.83333	-0.333333	0	-0.857143	-0.25
-0.5	-1.83333	-0.333333	0	-0.857143	-0.25
-0.5	-1.83333	-0.333333	0	-0.857143	-0.25
-0.5	-1.83333	-0.333333	0	-0.857143	-0.25
-0.5	-1.83333	-0.333333	0	-0.857143	-0.25
-0.5	-1.83333	-0.333333	0	-0.857143	-0.25
-0.5	-1.83333	-0.333333	0	-0.857143	-0.25
-0.5	-1.83333	-0.333333	0	-0.857143	-0.25
-0.5	-1.83333	-0.333333	0	-0.857143	-0.25
-0.5	-1.83333	-0.333333	0	-0.857143	-0.25
-0.5	-1.83333	-0.333333	0	-0.857143	-0.25
-0.5	-1.83333	-0.333333	0	-0.857143	-0.25
-0.5	-1.83333	-0.333333	0	-0.857143	-0.25
-0.5	-1.83333	-0.333333	0	-0.857143	-0.25
-0.5	-1.83333	-0.333333	0	-0.857143	-0.25
-0.5	-1.83333	-0.333333	0	-0.857143	-0.25
-0.5	-1.83333	-0.333333	0	-0.857143	-0.25
-0.5	-1.83333	-0.333333	0	-0.857143	-0.25
-0.5	-1.83333	-0.333333	0	-0.857143	-0.25
-0.5	-1.83333	-0.333333	0	-0.857143	-0.25
-0.5	-1.83333	-0.333333	0	-0.857143	-0.25
-0.5	-1.83333	-0.333333	0	-0.857143	-0.25
-0.5	-1.83333	-0.333333	0	-0.857143	-0.25
-0.5	-1.83333	-0.333333	0	-0.857143	-0.25
-0.5	-1.83333	-0.333333	0	-0.857143	-0.25
-0.5	-1.83333	-0.333333	0	-0.857143	-0.25
-0.5	-1.83333	-0.333333	0	-0.857143	-0.25
-0.5	-1.83333	-0.333333	0	-0.857143	-0.25
-0.5	-1.83333	-0.333333	0	-0.857143	-0.25
-0.5	-1.83333	-0.333333	0	-0.857143	-0.25
-0.5	-1.83333	-0.333333	0	-0.857143	-0.25
-0.5	-1.83333	-0.333333	0	-0.857143	-0.125
-0.5	-1.83333	-0.333333	0	-0.857143	-0.125
-0.5	-1.83333	-0.333333	0	-0.857143	-0.125
-0.5	-1.83333	-0.333333	0	-0.857143	-0.125
-0.5	-1.83333	-0.333333	0	-0.857143	-0.125
-0.5	-1.83333	-0.333333	0	-0.857143	-0.125
-0.5	-1.83333	-0.333333	0	-0.857143	-0.125
-0.5	-1.83333	-0.333333	0	-0.857143	-0.125
-0.5	-1.83333	-0.333333	0	-0.857143	-0.125
-0.5	-1.83333	-0.333333	0	-0.857143	-0.125
-0.5	-1.83333	-0.333333	0	-0.857143	-0.125
-0.5	-1.83333	-0.333333	0	-0.857143	-0.125
-0.5	-1.83333	-0.333333	0	-0.857143	-0.125
-0.5	-1.83333	-0.333333	0	-0.857143	-0.125
-0.5	-1.83333	-0.333333	0	-0.857143	-0.125
-0.5	-1.83333	-0.333333	0	-0.857143	-0.125
-0.5	-1.83333	-0.333333	0	-0.857143	-0.125
-0.5	-1.83333	-0.333333	0	-0.857143	-0.125
-0.5	-1.83333	-0.333333	0	-0.857143	-0.125
-0.5	-1.83333	-0.333333	0	-0.857143	-0.125
-0.5	-1.83333	-0.333333	0	-0.857143	-0.125
-0.5	-1.83333	-0.333333	0	-0.857143	-0.125
-0.5	-1.83333	-0.333333	0	-0.857143	-0.125
-0.5	-1.83333	-0.333333	0	-0.857143	-0.125
-0.5	-1.83333	-0.333333	0	-0.857143	-0.125
-0.5	-1.83333	-0.333333	0	-0.857143	-0.125
-0.5	-1.83333	-0.333333	0	-0.857143	-0.125
-0.5	-1.83333	-0.333333	0	-0.857143	-0.125
-0.5	-1.83333	-0.333333	0	-0.857143	-0.125
-0.5	-1.83333	-0.333333	0	-0.857143	-0.125
-0.5	-1.83333	-0.333333	0	-0.857143	-0.125
-0.5	-1.83333	-0.333333	0	-0.857143	-0.125
-0.5	-1.83333	-0.333333	0	-0.857143	-0.125
-0.5	-1.83333	-0.333333	0	-0.857143	-0.125
-0.5	-1.83333	-0.333333	0	-0.857143	-0.125
-0.5	-1.83333	-0.333333	0	-0.857143	-0.125
-0.5	-1.83333	-0.333333	0	-0.857143	-0.125
-0.5	-1.83333	-0.333333	0	-0.857143	-0.125
-0.5	-1.83333	-0.333333	0	-0.857143	-0.125
-0.5	-1.83333	-0.333333	0	-0.857143	-0.125
-0.5	-1.83333	-0.333333	0	-0.857143	-0.125
-0.5	-1.83333	-0.333333	0	-0.857143	-0.125
-0.5	-1.83333	-0.333333	0	-0.857143	-0.125
-0.5	-1.83333	-0.333333	0	-0.857143	-0.125
-0.5	-1.83333	-0.333333	0	-0.857143	-0.125
-0.5	-1.83333	-0.333333	0	-0.857143	-0.125
-0.5	-1.83333	-0.333333	0	-0.857143	-0.125
-0.5	-1.83333	-0.333333	0	-0.857143	-0.125
-0.5	-1.83333	-0.333333	0	-0.857143	-0.125
-0.5	-1.83333	-0.333333	0	-0.857143	-0.125
-0.5	-1.83333	-0.333333	0	-0.857143	-0.125
-0.5	-1.83333	-0.333333	0	-0.857143	-0.125
-0.5	-1.83333	-0.333333	0	-0.857143	-0.125
-0.5	-1.83333	-0.333333	0	-0.857143	-0.125
-0.5	-1.83333	-0.333333	0	-0.857143	-0.125
-0.5	-1.83333	-0.333333	0	-0.857143	-0.125
-0.5	-1.83333	-0.333333	0	-0.857143	-0.125
-0.5	-1.83333	-0.333333	0	-0.857143	-0.125
-0.5	-1.83333	-0.333333	0	-0.857143	-0.125
-0.5	-1.83333	-0.333333	0	-0.857143	-0.125
-0.5	-1.83333	-0.333333	0	-0.857143	-0.125
-0.5	-1.83333	-0.333333	0	-0.857143	-0.125
-0.5	-1.83333	-0.333333	0	-0.857143	-0.125
-0.5	-1.83333	-0.333333	0	-0.857143	-0.125
-0.5	-1.83333	-0.333333	0	-0.857143	-0.125
-0.5	-1.83333	-0.333333	0	-0.857143	-0.125
-0.5	-1.83333	-0.333333	0	-0.857143	-0.125
-0.5	-1.83333	-0.333333	0	-0.857143	-0.125
-0.5	-1.83333	-0.333333	0	-0.857143	-0.125
-0.5	-1.83333	-0.333333	0	-0.857143	-0.125
-0.5	-1.83333	-0.333333	0	-0.857143	-0.125
-0.5	-1.83333	-0.333333	0	-0.857143	-0.125
-0.5	-1.83333	-0.333333	0	-0.857143	-0.125
-0.5	-1.83333	-0.333333	0	-0.857143	-0.125
-0.5	-1.83333	-0.333333	0	-0.857143	-0.125
-0.5	-1.83333	-0.333333	0	-0.857143	-0.125
-0.5	-1.83333	-0.333333	0	-0.857143	-0.125
-0.5	-1.83333	-0.333333	0	-0.857143	-0.125
-0.5	-1.83333	-0.333333	0	-0.857143	-0.125
-0.5	-1.83333	-0.333333	0	-0.857143	-0.125
-0.5	-1.83333	-0.333333	0	-0.857143	-0.125
-0.5	-1.83333	-0.333333	0	-0.857143	-0.125
-0.5	-1.83333	-0.333333	0	-0.857143	-0.125
-0.5	-1.83333	-0.333333	0	-0.857143	-0.125
-0.5	-1.83333	-0.333333	0	-0.857143	-0.125
-0.5	-1.83333	-0.333333	0	-0.857143	-0.125
-0.5	-1.83333	-0.333333	0	-0.857143	-0.125
-0.5	-1.83333	-0.333333	0	-0.857143	-0.125
-0.5	-1.83333	-0.333333	0	-0.857143	-0.125
-0.5	-1.83333	-0.333333	0	-0.857143	-0.125
-0.5	-1.83333	-0.333333	0	-0.857143	-0.125
-0.5	-1.83333	-0.333333	0	-0.857143	-0.125
-0.5	-1.83333	-0.333333	0	-0.857143	-0.125
-0.5	-1.83333	-0.333333	0	-0.857143	-0.125
-0.5	-1.83333	-0.333333	0	-0.857143	-0.125
-0.5	-1.83333	-0.333333	0	-0.857143	-0.125
-0.5	-1.83333	-0.333333	0	-0.857143	-0.125
-0.5	-1.83333	-0.333333	0	-0.857143	-0.125
-0.5	-1.83333	-0.333333	0	-0.857143	-0.125
-0.5	-1.83333	-0.333333	0	-0.857143	-0.125
-0.5	-1.83333	-0.333333	0	-0.857143	-0.125
-0.5	-1.83333	-0.333333	0	-0.857143	-0.125
-0.5	-1.83333	-0.333333	0	-0.857143	-0.125
-0.5	-1.83333	-0.333333	0	-0.857143	-0.125
-0.5	-1.83333	-0.333333	0	-0.857143	-0.125
-0.5	-1.83333	-0.333333	0	-0.857143	-0.125
-0.5	-1.83333	-0.333333	0	-0.857143	-0.125
-0.5	-1.83333	-0.333333	0	-0.857143	-0.125
-0.5	-1.83333	-0.333333	0	-0.857143	-0.125
-0.5	-1.83333	-0.333333	0	-0.857143	-0.125
-0.5	-1.83333	-0.333333	0	-0.857143	-0.125
-0.5	-1.83333	-0.333333	0	-0.857143	-0.125
-0.5	-1.83333	-0.333333	0	-0.857143	-0.125
-0.5	-1.83333	-0.333333	0	-0.857143	-0.125
-0.5	-1.83333	-0.333333	0	-0.857143	-0.125
-0.5	-1.83333	-0.333333	0	-0.857143	-0.125
-0.5	-1.83333	-0.333333	0	-0.857143	-0.125
-0.5	-1.83333	-0.333333	0	-0.857143	-0.125
-0.5	-1.83333	-0.333333	0	-0.857143	-0.125
-0.5	-1.83333	-0.333333	0	-0.857143	-0.125
-0.5	-1.83333	-0.333333	0	-0.857143	-0.125
-0.5	-1.83333	-0.333333	0	-0.857143	-0.125
-0.5	-1.83333	-0.333333	0	-0.857143	-0.125
-0.5	-1.83333	-0.333333	0	-0.857143	-0.125
-0.5	-1.83333	-0.333333	0	-0.857143	-0.125
-0.5	-1.83333	-0.333333	0	-0.857143	-0.125
-0.5	-1.83333	-0.333333	0	-0.857143	-0.125
-0.5	-1.83333	-0.333333	0	-0.857143	-0.125
-0.5	-1.83333	-0.333333	0	-0.857143	-0.125
-0.5	-1.83333	-0.333333	0	-0.857143	-0.125
-0.5	-1.83333	-0.333333	0	-0.857143	-0.125
-0.5	-1.83333	-0.333333	0	-0.857143	-0.125
-0.5	-1.83333	-0.333333	0	-0.857143	-0.125
-0.5	-1.83333	-0.333333	0	-0.857143	-0.125
-0.5	-1.83333	-0.333333	0	-0.857143	-0.125
-0.5	-1.83333	-0.333333	0	-0.857143	-0.125
-0.5	-1.83333	-0.333333	0	-0.857143	-0.125
-0.5	-1.83333	-0.333333	0	-0.857143	-0.125
-0.5	-1.83333	-0.333333	0	-0.857143	-0.125
-0.5	-1.83333	-0.333333	0	-0.857143	-0.125
-0.5	-1.83333	-0.333333	0	-0.857143	-0.125
-0.5	-1.83333	-0.333333	0	-0.857143	-0.125
-0.5	-1.83333	-0.333333	0	-0.857143	-0.125
-0.5	-1.83333	-0.333333	0	-0.857143	-0.125
-0.5	-1.83333	-0.333333	0	-0.857143	-0.125
-0.5	-1.83333	-0.333333	0	-0.857143	-0.125
-0.5	-1.83333	-0.333333	0	-0.857143	-0.125
-0.5	-1.83333	-0.333333	0	-0.857143	-0.125
-0.5	-1.83333	-0.333333	0	-0.857143	-0.125
-0.5	-1.83333	-0.333333	0	-0.857143	-0.125
-0.5	-1.83333	-0.333333	0	-0.857143	-0.125
-0.5	-1.83333	-0.333333	0	-0.857143	-0.125
-0.5	-1.83333	-0.333333	0	-0.857143	-0.125
-0.5	-1.83333	-0.333333	0	-0.857143	-0.125
-0.5	-1.83333	-0.333333	0	-0.857143	-0.125
-0.5	-1.83333	-0.333333	0	-0.857143	-0.125
-0.5	-1.83333	-0.333333	0	-0.857143	-0.125
-0.5	-1.83333	-0.333333	0	-0.857143	-0.125
-0.5	-1.83333	-0.333333	0	-0.857143	-0.125
-0.5	-1.83333	-0.333333	0	-0.857143	-0.125
-0.5	-1.83333	-0.333333	0	-0.857143	-0.125
-0.5	-1.83333	-0.333333	0	-0.857143	-0.125
-0.5	-1.83333	-0.333333	0	-0.857143	-0.125
-0.5	-1.83333	-0.333333	0	-0.857143	-0.125
-0.5	-1.83333	-0.333333	0	-0.857143	-0.125
-0.5	-1.83333	-0.333333	0	-0.857143	-0.125
-0.5	-1.83333	-0.333333	0	-0.857143	-0.125
-0.5	-1.83333	-0.333333	0	-0.857143	-0.125
-0.5	-1.83333	-0.333333	0	-0.857143	-0.125
-0.5	-1.83333	-0.333333	0	-0.857143	-0.125
-0.5	-1.83333	-0.333333	0	-0.857143	-0.125
-0.5	-1.83333	-0.333333	0	-0.857143	-0.125
-0.5	-1.83333	-0.333333	0	-0.857143	-0.125
-0.5	-1.83333	-0.333333	0.166667	-0.857143	-0.125
-0.5	-1.83333	-0.333333	0.166667	-0.857143	-0.125
-0.5	-1.83333	-0.333333	0.166667	-0.857143	-0.125
-0.5	-1.83333	-0.333333	0.166667	-0.857143	-0.125
-0.5	-1.83333	-0.333333	0.166667	-0.857143	-0.125
-0.5	-1.83333	-0.333333	0.166667	-0.857143	-0.125
-0.5	-1.83333	-0.333333	0.166667	-0.857143	-0.125
-0.5	-1.83333	-0.333333	0.166667	-0.857143	-0.125
-0.5	-1.83333	-0.333333	0.166667	-0.857143	-0.125
-0.5	-1.83333	-0.333333	0.166667	-0.857143	-0.125
-0.5	-1.83333	-0.333333	0.166667	-0.857143	-0.125
-0.5	-1.83333	-0.333333	0.166667	-0.857143	-0.125
-0.5	-1.83333	-0.333333	0.166667	-0.857143	-0.125
-0.5	-1.83333	-0.333333	0.166667	-0.857143	-0.125
-0.5	-1.83333	-0.333333	0.166667	-0.857143	-0.125
-0.5	-1.83333	-0.333333	0.166667	-0.857143	-0.125
-0.5	-1.83333	-0.333333	0.166667	-0.857143	-0.125
-0.5	-1.83333	-0.333333	0.166667	-0.857143	-0.125
-0.5	-1.83333	-0.333333	0.166667	-0.857143	-0.125
-0.5	-1.83333	-0.333333	0.166667	-0.857143	-0.125
-0.5	-1.83333	-0.333333	0.166667	-0.857143	-0.125
-0.5	-1.83333	-0.333333	0.166667	-0.857143	-0.125
-0.5	-1.83333	-0.333333	0.166667	-0.857143	-0.125
-0.5	-1.83333	-0.333333	0.166667	-0.857143	-0.125
-0.5	-1.83333	-0.333333	0.166667	-0.857143	-0.125
-0.333333	-1.66667	-0.333333	0.166667	-0.857143	-0.125
-0.333333	-1.66667	-0.333333	0.166667	-0.857143	-0.125
-0.333333	-1.66667	-0.333333	0.166667	-0.857143	-0.125
-0.333333	-1.66667	-0.333333	0.166667	-0.857143	-0.125
-0.333333	-1.66667	-0.333333	0.166667	-0.857143	-0.125
-0.333333	-1.66667	-0.333333	0.166667	-0.857143	-0.125
-0.333333	-1.66667	-0.333333	0.166667	-0.857143	-0.125
-0.333333	-1.66667	-0.333333	0.166667	-0.857143	-0.125
-0.333333	-1.66667	-0.333333	0.166667	-0.857143	-0.125
-0.333333	-1.66667	-0.333333	0.166667	-0.857143	-0.125
-0.333333	-1.66667	-0.333333	0.166667	-0.857143	-0.125
-0.333333	-1.66667	-0.333333	0.166667	-0.857143	-0.125
-0.333333	-1.66667	-0.333333	0.166667	-0.857143	-0.125
-0.333333	-1.66667	-0.333333	0.166667	-0.857143	-0.125
-0.333333	-1.66667	-0.333333	0.166667	-0.857143	-0.125
-0.333333	-1.66667	-0.333333	0.166667	-0.857143	-0.125
-0.333333	-1.66667	-0.333333	0.166667	-0.857143	-0.125
-0.333333	-1.66667	-0.333333	0.166667	-0.857143	-0.125
-0.333333	-1.66667	-0.333333	0.166667	-0.857143	-0.125
-0.333333	-1.66667	-0.333333	0.166667	-0.857143	-0.125
-0.333333	-1.66667	-0.333333	0.166667	-0.857143	-0.125
-0.333333	-1.66667	-0.333333	0.166667	-0.857143	-0.125
-0.333333	-1.66667	-0.333333	0.166667	-0.857143	-0.125
-0.333333	-1.66667	-0.333333	0.166667	-0.857143	-0.125
-0.333333	-1.66667	-0.333333	0.166667	-0.857143	-0.125
-0.333333	-1.66667	-0.333333	0.166667	-0.857143	-0.125
-0.333333	-1.66667	-0.333333	0.166667	-0.857143	-0.125
-0.333333	-1.66667	-0.333333	0.166667	-0.857143	-0.125
-0.333333	-1.66667	-0.333333	0.166667	-0.857143	-0.125
-0.333333	-1.66667	-0.333333	0.166667	-0.857143	-0.125
-0.333333	-1.66667	-0.333333	0.166667	-0.857143	-0.125
-0.333333	-1.66667	-0.333333	0.166667	-0.857143	-0.125
-0.333333	-1.66667	-0.333333	0.166667	-0.857143	-0.125
-0.333333	-1.66667	-0.333333	0.166667	-0.857143	-0.125
-0.333333	-1.66667	-0.333333	0.166667	-0.857143	-0.125
-0.333333	-1.66667	-0.333333	0.166667	-0.857143	-0.125
-0.333333	-1.66667	-0.333333	0.166667	-0.857143	-0.125
-0.333333	-1.66667	-0.333333	0.166667	-0.857143	-0.125
-0.333333	-1.66667	-0.333333	0.166667	-0.857143	-0.125
-0.333333	-1.66667	-0.333333	0.166667	-0.857143	-0.125
-0.333333	-1.66667	-0.333333	0.166667	-0.857143	-0.125
-0.333333	-1.66667	-0.333333	0.166667	-0.857143	-0.125
-0.333333	-1.66667	-0.333333	0.166667	-0.857143	-0.125
-0.333333	-1.66667	-0.333333	0.166667	-0.857143	-0.125
-0.333333	-1.66667	-0.333333	0.166667	-0.857143	-0.125
-0.333333	-1.66667	-0.333333	0.166667	-0.857143	-0.125
-0.333333	-1.66667	-0.333333	0.166667	-0.857143	-0.125
-0.333333	-1.66667	-0.333333	0.166667	-0.857143	-0.125
-0.333333	-1.66667	-0.166667	0.166667	-0.857143	-0.125
-0.333333	-1.66667	-0.166667	0.166667	-0.857143	-0.125
-0.333333	-1.66667	-0.166667	0.166667	-0.857143	-0.125
-0.333333	-1.66667	-0.166667	0.166667	-0.857143	-0.125
-0.333333	-1.66667	-0.166667	0.166667	-0.857143	-0.125
-0.333333	-1.66667	-0.166667	0.166667	-0.857143	-0.125
-0.333333	-1.66667	-0.166667	0.166667	-0.857143	-0.125
-0.333333	-1.66667	-0.166667	0.166667	-0.857143	-0.125
-0.333333	-1.66667	-0.166667	0.166667	-0.857143	-0.125
-0.333333	-1.66667	-0.166667	0.166667	-0.857143	-0.125
-0.333333	-1.66667	-0.166667	0.166667	-0.857143	-0.125
-0.333333	-1.66667	-0.166667	0.166667	-0.857143	-0.125
-0.333333	-1.66667	-0.166667	0.166667	-0.857143	-0.125
-0.333333	-1.66667	-0.166667	0.166667	-0.857143	-0.125
-0.333333	-1.66667	-0.166667	0.166667	-0.857143	-0.125
-0.333333	-1.66667	-0.166667	0.166667	-0.857143	-0.125
-0.333333	-1.66667	-0.166667	0.166667	-0.857143	-0.125
-0.333333	-1.66667	-0.166667	0.166667	-0.857143	-0.125
-0.333333	-1.66667	-0.166667	0.166667	-0.857143	-0.125
-0.333333	-1.66667	-0.166667	0.166667	-0.857143	-0.125
-0.333333	-1.66667	-0.166667	0.166667	-0.857143	-0.125
-0.333333	-1.66667	-0.166667	0.166667	-0.857143	-0.125
-0.333333	-1.66667	-0.166667	0.166667	-0.857143	-0.125
-0.333333	-1.66667	-0.166667	0.166667	-0.857143	-0.125
-0.333333	-1.66667	-0.166667	0.166667	-0.857143	-0.125
-0.333333	-1.66667	-0.166667	0.166667	-0.857143	-0.125
-0.333333	-1.66667	-0.166667	0.166667	-0.857143	-0.125
-0.333333	-1.66667	-0.166667	0.166667	-0.857143	-0.125
-0.333333	-1.66667	-0.166667	0.166667	-0.857143	-0.125
-0.333333	-1.66667	-0.166667	0.166667	-0.857143	-0.125
-0.333333	-1.66667	-0.166667	0.166667	-0.857143	-0.125
-0.333333	-1.66667	-0.166667	0.166667	-0.857143	-0.125
-0.333333	-1.66667	-0.166667	0.166667	-0.857143	-0.125
-0.333333	-1.66667	-0.166667	0.166667	-0.857143	-0.125
-0.333333	-1.66667	-0.166667	0.166667	-0.857143	-0.125
-0.333333	-1.66667	-0.166667	0.166667	-0.857143	-0.125
-0.333333	-1.66667	-0.166667	0.166667	-0.857143	-0.125
-0.333333	-1.66667	-0.166667	0.166667	-0.857143	-0.125
-0.333333	-1.66667	-0.166667	0.166667	-0.857143	-0.125
-0.333333	-1.66667	-0.166667	0.166667	-0.857143	-0.125
-0.333333	-1.66667	-0.166667	0.166667	-0.857143	-0.125
-0.333333	-1.66667	-0.166667	0.166667	-0.857143	-0.125
-0.333333	-1.66667	-0.166667	0.166667	-0.857143	-0.125
-0.333333	-1.66667	-0.166667	0.166667	-0.857143	-0.125
-0.333333	-1.66667	-0.166667	0.166667	-0.857143	-0.125
-0.333333	-1.66667	-0.166667	0.166667	-0.857143	-0.125
-0.333333	-1.66667	-0.166667	0.166667	-0.857143	-0.125
-0.333333	-1.66667	-0.166667	0.166667	-0.857143	-0.125
-0.333333	-1.66667	-0.166667	0.166667	-0.857143	-0.125
-0.333333	-1.66667	-0.166667	0.166667	-0.857143	-0.125
-0.333333	-1.66667	-0.166667	0.166667	-0.857143	-0.125
-0.333333	-1.66667	-0.166667	0.166667	-0.857143	-0.125
-0.333333	-1.66667	-0.166667	0.166667	-0.857143	-0.125
-0.333333	-1.66667	-0.166667	0.166667	-0.857143	-0.125
-0.333333	-1.66667	-0.166667	0.166667	-0.857143	-0.125
-0.333333	-1.66667	-0.166667	0.166667	-0.857143	-0.125
-0.333333	-1.66667	-0.166667	0.166667	-0.857143	-0.125
-0.333333	-1.66667	-0.166667	0.166667	-0.857143	-0.125
-0.333333	-1.66667	-0.166667	0.166667	-0.857143	-0.125
-0.333333	-1.66667	-0.166667	0.166667	-0.857143	-0.125
-0.333333	-1.66667	-0.166667	0.166667	-0.857143	-0.125
-0.333333	-1.66667	-0.166667	0.166667	-0.857143	-0.125
-0.333333	-1.66667	-0.166667	0.166667	-0.857143	-0.125
-0.333333	-1.66667	-0.166667	0.166667	-0.857143	-0.125
-0.333333	-1.66667	-0.166667	0.166667	-0.857143	-0.125
-0.333333	-1.66667	-0.166667	0.166667	-0.857143	-0.125
-0.333333	-1.66667	-0.166667	0.166667	-0.857143	-0.125
-0.333333	-1.66667	-0.166667	0.166667	-0.857143	-0.125
-0.333333	-1.66667	-0.166667	0.166667	-0.857143	-0.125
-0.333333	-1.66667	-0.166667	0.166667	-0.857143	-0.125
-0.333333	-1.66667	-0.166667	0.166667	-0.857143	-0.125
-0.333333	-1.66667	-0.166667	0.166667	-0.857143	-0.125
-0.333333	-1.66667	-0.166667	0.166667	-0.857143	-0.125
-0.333333	-1.66667	-0.166667	0.166667	-0.857143	-0.125
-0.333333	-1.66667	-0.166667	0.166667	-0.857143	-0.125
-0.333333	-1.66667	-0.166667	0.166667	-0.857143	-0.125
-0.333333	-1.66667	-0.166667	0.166667	-0.857143	-0.125
-0.333333	-1.66667	-0.166667	0.166667	-0.857143	-0.125
-0.333333	-1.66667	-0.166667	0.166667	-0.857143	-0.125
-0.333333	-1.66667	-0.166667	0.166667	-0.857143	-0.125
-0.333333	-1.66667	-0.166667	0.166667	-0.857143	-0.125
-0.333333	-1.66667	-0.166667	0.166667	-0.857143	-0.125
-0.333333	-1.66667	-0.166667	0.166667	-0.857143	-0.125
-0.333333	-1.66667	-0.166667	0.166667	-0.857143	-0.125
-0.333333	-1.66667	-0.166667	0.166667	-0.857143	-0.125
-0.333333	-1.66667	-0.166667	0.166667	-0.857143	-0.125
-0.333333	-1.66667	-0.166667	0.166667	-0.857143	-0.125
-0.333333	-1.66667	-0.166667	0.166667	-0.857143	-0.125
-0.333333	-1.66667	-0.166667	0.166667	-0.857143	-0.125
-0.333333	-1.66667	-0.166667	0.166667	-0.857143	-0.125
-0.333333	-1.66667	-0.166667	0.166667	-0.857143	-0.125
-0.333333	-1.66667	-0.166667	0.166667	-0.857143	-0.125
-0.333333	-1.66667	-0.166667	0.166667	-0.857143	-0.125
-0.333333	-1.66667	-0.166667	0.166667	-0.857143	-0.125
-0.333333	-1.66667	-0.166667	0.166667	-0.857143	-0.125
-0.333333	-1.66667	-0.166667	0.166667	-0.857143	-0.125
-0.333333	-1.66667	-0.166667	0.166667	-0.857143	-0.125
-0.333333	-1.66667	-0.166667	0.166667	-0.857143	-0.125
-0.333333	-1.66667	-0.166667	0.166667	-0.857143	-0.125
-0.333333	-1.66667	-0.166667	0.166667	-0.857143	-0.125
-0.333333	-1.66667	-0.166667	0.166667	-0.857143	-0.125
-0.333333	-1.66667	-0.166667	0.166667	-0.857143	-0.125
-0.333333	-1.66667	-0.166667	0.166667	-0.857143	-0.125
-0.333333	-1.66667	-0.166667	0.166667	-0.857143	-0.125
-0.333333	-1.66667	-0.166667	0.166667	-0.857143	-0.125
-0.333333	-1.66667	-0.166667	0.166667	-0.857143	-0.125
-0.333333	-1.66667	-0.166667	0.166667	-0.857143	-0.125
-0.333333	-1.66667	-0.166667	0.166667	-0.857143	-0.125
-0.333333	-1.66667	-0.166667	0.166667	-0.857143	-0.125
-0.333333	-1.66667	-0.166667	0.166667	-0.857143	-0.125
-0.333333	-1.66667	-0.166667	0.166667	-0.857143	-0.125
-0.333333	-1.66667	-0.166667	0.166667	-0.857143	-0.125
-0.333333	-1.66667	-0.166667	0.166667	-0.857143	-0.125
-0.333333	-1.66667	-0.166667	0.166667	-0.857143	-0.125
-0.333333	-1.66667	-0.166667	0.166667	-0.857143	-0.125
-0.333333	-1.66667	-0.166667	0.166667	-0.857143	-0.125
-0.333333	-1.66667	-0.166667	0.166667	-0.857143	-0.125
-0.333333	-1.66667	-0.166667	0.166667	-0.857143	-0.125
-0.333333	-1.66667	-0.166667	0.166667	-0.857143	-0.125
-0.333333	-1.66667	-0.166667	0.166667	-0.857143	-0.125
-0.333333	-1.66667	-0.166667	0.166667	-0.857143	-0.125
-0.333333	-1.66667	-0.166667	0.166667	-0.857143	-0.125
-0.333333	-1.66667	-0.166667	0.166667	-0.857143	-0.125
-0.333333	-1.66667	-0.166667	0.166667	-0.857143	-0.125
-0.333333	-1.66667	-0.166667	0.166667	-0.857143	-0.125
-0.333333	-1.66667	-0.166667	0.166667	-0.857143	-0.125
-0.333333	-1.66667	-0.166667	0.166667	-0.857143	-0.125
-0.333333	-1.66667	-0.166667	0.166667	-0.857143	-0.125
-0.333333	-1.66667	-0.166667	0.166667	-0.857143	-0.125
-0.333333	-1.66667	-0.166667	0.166667	-0.857143	-0.125
-0.333333	-1.66667	-0.166667	0.166667	-0.857143	-0.125
-0.333333	-1.66667	-0.166667	0.166667	-0.857143	-0.125
-0.333333	-1.66667	-0.166667	0.166667	-0.857143	-0.125
-0.333333	-1.66667	-0.166667	0.166667	-0.857143	-0.125
-0.333333	-1.66667	-0.166667	0.166667	-0.857143	-0.125
-0.333333	-1.66667	-0.166667	0.166667	-0.857143	-0.125
-0.333333	-1.66667	-0.166667	0.166667	-0.857143	-0.125
-0.333333	-1.66667	-0.166667	0.166667	-0.857143	-0.125
-0.333333	-1.66667	-0.166667	0.166667	-0.857143	-0.125
-0.333333	-1.66667	-0.166667	0.166667	-0.857143	-0.125
-0.333333	-1.66667	-0.166667	0.166667	-0.857143	-0.125
-0.333333	-1.66667	-0.166667	0.166667	-0.857143	-0.125
-0.333333	-1.66667	-0.166667	0.166667	-0.857143	-0.125
-0.333333	-1.66667	-0.166667	0.166667	-0.857143	-0.125
-0.333333	-1.66667	-0.166667	0.166667	-0.857143	-0.125
-0.333333	-1.66667	-0.166667	0.166667	-0.857143	-0.125
-0.333333	-1.66667	-0.166667	0.166667	-0.857143	-0.125
-0.333333	-1.66667	-0.166667	0.166667	-0.857143	-0.125
-0.333333	-1.66667	-0.166667	0.166667	-0.857143	-0.125
-0.333333	-1.66667	-0.166667	0.166667	-0.857143	-0.125
-0.333333	-1.66667	-0.166667	0.166667	-0.857143	-0.125
-0.333333	-1.66667	-0.166667	0.166667	-0.857143	-0.125
-0.333333	-1.66667	-0.166667	0.166667	-0.857143	-0.125
-0.333333	-1.66667	-0.166667	0.166667	-0.857143	-0.125
-0.333333	-1.66667	-0.166667	0.166667	-0.857143	-0.125
-0.333333	-1.66667	-0.166667	0.166667	-0.857143	-0.125
-0.333333	-1.66667	-0.166667	0.166667	-0.857143	-0.125
-0.333333	-1.66667	-0.166667	0.166667	-0.857143	-0.125
-0.333333	-1.66667	-0.166667	0.166667	-0.857143	-0.125
-0.333333	-1.66667	-0.166667	0.166667	-0.857143	-0.125
-0.333333	-1.66667	-0.166667	0.166667	-0.857143	-0.125
-0.333333	-1.66667	-0.166667	0.166667	-0.857143	-0.125
-0.333333	-1.66667	-0.166667	0.166667	-0.857143	-0.125
-0.333333	-1.66667	-0.166667	0.166667	-0.857143	-0.125
-0.333333	-1.66667	-0.166667	0.166667	-0.857143	-0.125
-0.333333	-1.66667	-0.166667	0.166667	-0.857143	-0.125
-0.333333	-1.66667	-0.166667	0.166667	-0.857143	-0.125
-0.333333	-1.66667	-0.166667	0.166667	-0.857143	-0.125
-0.333333	-1.66667	-0.166667	0.166667	-0.857143	-0.125
-0.333333	-1.66667	-0.166667	0.166667	-0.857143	-0.125
-0.333333	-1.66667	-0.166667	0.166667	-0.857143	-0.125
-0.333333	-1.66667	-0.166667	0.166667	-0.857143	-0.125
-0.333333	-1.66667	-0.166667	0.166667	-0.857143	-0.125
-0.333333	-1.66667	-0.166667	0.166667	-0.857143	-0.125
-0.333333	-1.66667	-0.166667	0.166667	-0.857143	-0.125
-0.333333	-1.66667	-0.166667	0.166667	-0.857143	-0.125
-0.333333	-1.66667	-0.166667	0.166667	-0.857143	-0.125
-0.333333	-1.66667	-0.166667	0.166667	-0.857143	-0.125
-0.333333	-1.66667	-0.166667	0.166667	-0.857143	-0.125
-0.333333	-1.66667	-0.166667	0.166667	-0.857143	-0.125
-0.333333	-1.66667	-0.166667	0.166667	-0.857143	-0.125
-0.333333	-1.66667	-0.166667	0.166667	-0.857143	-0.125
-0.333333	-1.66667	-0.166667	0.166667	-0.857143	-0.125
-0.333333	-1.66667	-0.166667	0.166667	-0.857143	-0.125
-0.333333	-1.66667	-0.166667	0.166667	-0.857143	-0.125
-0.333333	-1.66667	-0.166667	0.166667	-0.857143	-0.125
-0.333333	-1.66667	-0.166667	0.166667	-0.857143	-0.125
-0.333333	-1.66667	-0.166667	0.166667	-0.857143	-0.125
-0.333333	-1.66667	-0.166667	0.166667	-0.857143	-0.125
-0.333333	-1.66667	-0.166667	0.166667	-0.857143	-0.125
-0.333333	-1.66667	-0.166667	0.166667	-0.857143	-0.125
-0.333333	-1.66667	-0.166667	0.166667	-0.857143	-0.125
-0.333333	-1.66667	-0.166667	0.166667	-0.857143	-0.125
-0.333333	-1.66667	-0.166667	0.166667	-0.857143	-0.125
-0.333333	-1.66667	-0.166667	0.166667	-0.857143	-0.125
-0.333333	-1.66667	-0.166667	0.166667	-0.857143	-0.125
-0.333333	-1.66667	-0.166667	0.166667	-0.857143	-0.125
-0.333333	-1.66667	-0.166667	0.166667	-0.857143	-0.125
-0.333333	-1.66667	-0.166667	0.166667	-0.857143	-0.125
-0.333333	-1.66667	-0.166667	0.166667	-0.857143	-0.125
-0.333333	-1.66667	-0.166667	0.166667	-0.857143	-0.125
-0.333333	-1.66667	-0.166667	0.166667	-0.857143	-0.125
-0.333333	-1.66667	-0.166667	0.166667	-0.857143	-0.125
-0.333333	-1.66667	-0.166667	0.166667	-0.857143	-0.125
-0.333333	-1.66667	-0.166667	0.166667	-0.857143	-0.125
-0.333333	-1.66667	-0.166667	0.166667	-0.857143	-0.125
-0.333333	-1.66667	-0.166667	0.166667	-0.857143	-0.125
-0.333333	-1.66667	-0.166667	0.166667	-0.857143	-0.125
-0.333333	-1.66667	-0.166667	0.166667	-0.857143	-0.125
-0.333333	-1.66667	-0.166667	0.166667	-0.857143	-0.125
-0.333333	-1.66667	-0.166667	0.166667	-0.857143	-0.125
-0.333333	-1.66667	-0.166667	0.166667	-0.857143	-0.125
-0.333333	-1.66667	-0.166667	0.166667	-0.857143	-0.125
-0.333333	-1.66667	-0.166667	0.166667	-0.857143	-0.125
-0.333333	-1.66667	-0.166667	0.166667	-0.857143	-0.125
-0.333333	-1.66667	-0.166667	0.166667	-0.857143	-0.125
-0.333333	-1.66667	-0.166667	0.166667	-0.857143	-0.125
-0.333333	-1.66667	-0.166667	0.166667	-0.857143	-0.125
-0.333333	-1.66667	-0.166667	0.166667	-0.857143	-0.125
-0.333333	-1.66667	-0.166667	0.166667	-0.857143	-0.125
-0.333333	-1.66667	-0.166667	0.166667	-0.857143	-0.125
-0.333333	-1.66667	-0.166667	0.166667	-0.857143	-0.125
-0.333333	-1.66667	-0.166667	0.166667	-0.857143	-0.125
-0.333333	-1.66667	-0.166667	0.166667	-0.857143	-0.125
-0.333333	-1.66667	-0.166667	0.166667	-0.857143	-0.125
-0.333333	-1.66667	-0.166667	0.166667	-0.857143	-0.125
-0.333333	-1.66667	-0.166667	0.166667	-0.857143	-0.125
-0.333333	-1.66667	-0.166667	0.166667	-0.857143	-0.125
-0.333333	-1.66667	-0.166667	0.166667	-0.857143	-0.125
-0.333333	-1.66667	-0.166667	0.166667	-0.857143	-0.125
-0.333333	-1.66667	-0.166667	0.166667	-0.857143	-0.125
-0.333333	-1.66667	-0.166667	0.166667	-0.857143	-0.125
-0.333333	-1.66667	-0.166667	0.166667	-0.857143	-0.125
-0.333333	-1.66667	-0.166667	0.166667	-0.857143	-0.125
-0.333333	-1.66667	-0.166667	0.166667	-0.857143	-0.125
-0.333333	-1.66667	-0.166667	0.166667	-0.857143	-0.125
-0.333333	-1.66667	-0.166667	0.166667	-0.857143	-0.125
-0.333333	-1.66667	-0.166667	0.166667	-0.857143	-0.125
-0.333333	-1.66667	-0.166667	0.166667	-0.857143	-0.125
-0.333333	-1.66667	-0.166667	0.166667	-0.857143	-0.125
-0.333333	-1.66667	-0.166667	0.166667	-0.857143	-0.125
-0.333333	-1.66667	-0.166667	0.166667	-0.857143	-0.125
-0.333333	-1.66667	-0.166667	0.166667	-0.857143	-0.125
-0.333333	-1.66667	-0.166667	0.166667	-0.857143	-0.125
-0.333333	-1.66667	-0.166667	0.166667	-0.857143	-0.125
-0.333333	-1.66667	-0.166667	0.166667	-0.857143	-0.125
-0.333333	-1.66667	-0.166667	0.166667	-0.857143	-0.125
-0.333333	-1.66667	-0.166667	0.166667	-0.857143	-0.125
-0.333333	-1.66667	-0.166667	0.166667	-0.857143	-0.125
-0.333333	-1.66667	-0.166667	0.166667	-0.714286	-0.125
-0.333333	-1.66667	-0.166667	0.166667	-0.714286	-0.125
-0.333333	-1.66667	-0.166667	0.166667	-0.714286	-0.125
-0.333333	-1.66667	-0.166667	0.166667	-0.714286	-0.125
-0.333333	-1.66667	-0.166667	0.166667	-0.714286	-0.125
-0.333333	-1.66667	-0.166667	0.166667	-0.714286	-0.125
-0.333333	-1.66667	-0.166667	0.166667	-0.714286	-0.125
-0.333333	-1.66667	-0.166667	0.166667	-0.714286	-0.125
-0.333333	-1.66667	-0.166667	0.166667	-0.714286	-0.125
-0.333333	-1.66667	-0.166667	0.166667	-0.714286	-0.125
-0.333333	-1.66667	-0.166667	0.166667	-0.714286	-0.125
-0.333333	-1.66667	-0.166667	0.166667	-0.714286	-0.125
-0.333333	-1.66667	-0.166667	0.166667	-0.714286	-0.125
-0.333333	-1.66667	-0.166667	0.166667	-0.714286	-0.125
-0.333333	-1.66667	-0.166667	0.166667	-0.714286	-0.125
-0.333333	-1.66667	-0.166667	0.166667	-0.714286	-0.125
-0.333333	-1.66667	-0.166667	0.166667	-0.714286	-0.125
-0.333333	-1.66667	-0.166667	0.166667	-0.714286	-0.125
-0.333333	-1.66667	-0.166667	0.166667	-0.714286	-0.125
-0.333333	-1.66667	-0.166667	0.166667	-0.714286	-0.125
-0.333333	-1.66667	-0.166667	0.166667	-0.714286	-0.125
-0.333333	-1.66667	-0.166667	0.166667	-0.714286	-0.125
-0.333333	-1.66667	-0.166667	0.166667	-0.714286	-0.125
-0.333333	-1.66667	-0.166667	0.166667	-0.714286	-0.125
-0.333333	-1.66667	-0.166667	0.166667	-0.714286	-0.125
-0.333333	-1.66667	-0.166667	0.166667	-0.714286	-0.125
-0.333333	-1.66667	-0.166667	0.166667	-0.714286	-0.125
-0.333333	-1.66667	-0.166667	0.166667	-0.714286	-0.125
-0.333333	-1.66667	-0.166667	0.166667	-0.714286	-0.125
-0.333333	-1.66667	-0.166667	0.166667	-0.714286	-0.125
-0.333333	-1.66667	-0.166667	0.166667	-0.714286	-0.125
-0.333333	-1.66667	-0.166667	0.166667	-0.714286	-0.125
-0.333333	-1.66667	-0.166667	0.166667	-0.714286	-0.125
-0.333333	-1.66667	-0.166667	0.166667	-0.714286	-0.125
-0.333333	-1.66667	-0.166667	0.166667	-0.714286	-0.125
-0.333333	-1.66667	-0.166667	0.166667	-0.714286	-0.125
-0.333333	-1.66667	-0.166667	0.166667	-0.714286	-0.125
-0.333333	-1.66667	-0.166667	0.166667	-0.714286	-0.125
-0.333333	-1.66667	-0.166667	0.166667	-0.714286	-0.125
-0.333333	-1.66667	-0.166667	0.166667	-0.714286	-0.125
-0.333333	-1.66667	-0.166667	0.166667	-0.714286	-0.125
-0.333333	-1.66667	-0.166667	0.166667	-0.714286	-0.125
-0.333333	-1.66667	-0.166667	0.166667	-0.714286	-0.125
-0.333333	-1.66667	-0.166667	0.166667	-0.714286	-0.125
-0.333333	-1.66667	-0.166667	0.166667	-0.714286	-0.125
-0.333333	-1.66667	-0.166667	0.166667	-0.714286	-0.125
-0.333333	-1.66667	-0.166667	0.166667	-0.714286	-0.125
-0.333333	-1.66667	-0.166667	0.166667	-0.714286	-0.125
-0.333333	-1.66667	-0.166667	0.166667	-0.714286	-0.125
-0.333333	-1.66667	-0.166667	0.166667	-0.714286	-0.125
-0.333333	-1.66667	-0.166667	0.166667	-0.714286	-0.125
-0.333333	-1.66667	-0.166667	0.166667	-0.714286	-0.125
-0.333333	-1.66667	-0.166667	0.166667	-0.714286	-0.125
-0.333333	-1.66667	-0.166667	0.166667	-0.714286	-0.125
-0.333333	-1.66667	-0.166667	0.166667	-0.714286	-0.125
-0.333333	-1.66667	-0.166667	0.166667	-0.714286	-0.125
-0.333333	-1.66667	-0.166667	0.166667	-0.714286	-0.125
-0.333333	-1.66667	-0.166667	0.166667	-0.714286	-0.125
-0.333333	-1.66667	-0.166667	0.166667	-0.714286	-0.125
-0.333333	-1.66667	-0.166667	0.166667	-0.714286	-0.125
-0.333333	-1.66667	-0.166667	0.166667	-0.714286	-0.125
-0.333333	-1.66667	-0.166667	0.166667	-0.714286	-0.125
-0.333333	-1.66667	-0.166667	0.166667	-0.714286	-0.125
-0.333333	-1.66667	-0.166667	0.166667	-0.714286	-0.125
-0.333333	-1.66667	-0.166667	0.166667	-0.714286	-0.125
-0.333333	-1.66667	-0.166667	0.166667	-0.714286	-0.125
-0.333333	-1.66667	-0.166667	0.166667	-0.714286	-0.125
-0.333333	-1.66667	-0.166667	0.166667	-0.714286	-0.125
-0.333333	-1.66667	-0.166667	0.166667	-0.714286	-0.125
-0.333333	-1.66667	-0.166667	0.166667	-0.714286	-0.125
-0.333333	-1.66667	-0.166667	0.166667	-0.714286	-0.125
-0.333333	-1.66667	-0.166667	0.166667	-0.714286	-0.125
-0.333333	-1.66667	-0.166667	0.166667	-0.714286	-0.125
-0.333333	-1.66667	-0.166667	0.166667	-0.714286	-0.125
-0.333333	-1.66667	-0.166667	0.166667	-0.714286	-0.125
-0.333333	-1.66667	-0.166667	0.166667	-0.714286	-0.125
-0.333333	-1.66667	-0.166667	0.166667	-0.714286	-0.125
-0.333333	-1.66667	-0.166667	0.166667	-0.714286	-0.125
-0.333333	-1.66667	-0.166667	0.166667	-0.714286	-0.125
-0.333333	-1.66667	-0.166667	0.166667	-0.714286	-0.125
-0.333333	-1.66667	-0.166667	0.166667	-0.714286	-0.125
-0.333333	-1.66667	-0.166667	0.166667	-0.714286	-0.125
-0.333333	-1.66667	-0.166667	0.166667	-0.714286	-0.125
-0.333333	-1.66667	-0.166667	0.166667	-0.714286	-0.125
-0.333333	-1.66667	-0.166667	0.166667	-0.714286	-0.125
-0.333333	-1.66667	-0.166667	0.166667	-0.714286	-0.125
-0.333333	-1.66667	-0.166667	0.166667	-0.714286	-0.125
-0.333333	-1.66667	-0.166667	0.166667	-0.714286	-0.125
-0.333333	-1.66667	-0.166667	0.166667	-0.714286	-0.125
-0.333333	-1.66667	-0.166667	0.166667	-0.714286	-0.125
-0.333333	-1.66667	-0.166667	0.166667	-0.714286	-0.125
-0.333333	-1.66667	-0.166667	0.166667	-0.714286	-0.125
-0.333333	-1.66667	-0.166667	0.166667	-0.714286	-0.125
-0.333333	-1.66667	-0.166667	0.166667	-0.714286	-0.125
-0.333333	-1.66667	-0.166667	0.166667	-0.714286	-0.125
-0.333333	-1.66667	-0.166667	0.166667	-0.714286	-0.125
-0.333333	-1.66667	-0.166667	0.166667	-0.714286	-0.125
-0.333333	-1.66667	-0.166667	0.166667	-0.714286	-0.125
-0.333333	-1.66667	-0.166667	0.166667	-0.714286	-0.125
-0.333333	-1.66667	-0.166667	0.166667	-0.714286	-0.125
-0.333333	-1.66667	-0.166667	0.166667	-0.714286	-0.125
-0.333333	-1.66667	-0.166667	0.166667	-0.714286	-0.125
-0.333333	-1.66667	-0.166667	0.166667	-0.714286	-0.125
-0.333333	-1.66667	-0.166667	0.166667	-0.714286	-0.125
-0.333333	-1.66667	-0.166667	0.166667	-0.714286	-0.125
-0.333333	-1.66667	-0.166667	0.166667	-0.714286	-0.125
-0.333333	-1.66667	-0.166667	0.166667	-0.714286	-0.125
-0.333333	-1.66667	-0.166667	0.166667	-0.714286	-0.125
-0.333333	-1.66667	-0.166667	0.166667	-0.714286	-0.125
-0.333333	-1.66667	-0.166667	0.166667	-0.714286	-0.125
-0.333333	-1.66667	-0.166667	0.166667	-0.714286	-0.125
-0.333333	-1.66667	-0.166667	0.166667	-0.714286	-0.125
-0.333333	-1.66667	-0.166667	0.166667	-0.714286	-0.125
-0.333333	-1.66667	-0.166667	0.166667	-0.714286	-0.125
-0.333333	-1.66667	-0.166667	0.166667	-0.714286	-0.125
-0.333333	-1.66667	-0.166667	0.166667	-0.714286	-0.125
-0.333333	-1.66667	-0.166667	0.166667	-0.714286	-0.125
-0.333333	-1.66667	-0.166667	0.166667	-0.714286	-0.125
-0.333333	-1.66667	-0.166667	0.166667	-0.714286	-0.125
-0.333333	-1.66667	-0.166667	0.166667	-0.714286	-0.125
-0.333333	-1.66667	-0.166667	0.166667	-0.714286	-0.125
-0.333333	-1.66667	-0.166667	0.166667	-0.714286	-0.125
-0.333333	-1.66667	-0.166667	0.166667	-0.714286	-0.125
-0.333333	-1.66667	-0.166667	0.166667	-0.714286	-0.125
-0.333333	-1.66667	-0.166667	0.166667	-0.714286	-0.125
-0.333333	-1.66667	-0.166667	0.166667	-0.714286	-0.125
-0.333333	-1.66667	-0.166667	0.166667	-0.714286	-0.125
-0.333333	-1.66667	-0.166667	0.166667	-0.714286	-0.125
-0.333333	-1.66667	-0.166667	0.166667	-0.714286	-0.125
-0.333333	-1.66667	-0.166667	0.166667	-0.714286	-0.125
-0.333333	-1.66667	-0.166667	0.166667	-0.714286	-0.125
-0.333333	-1.66667	-0.166667	0.166667	-0.714286	-0.125
-0.333333	-1.66667	-0.166667	0.166667	-0.714286	-0.125
-0.333333	-1.66667	-0.166667	0.166667	-0.714286	-0.125
-0.333333	-1.66667	-0.166667	0.166667	-0.714286	-0.125
-0.333333	-1.66667	-0.166667	0.166667	-0.714286	-0.125
-0.333333	-1.66667	-0.166667	0.166667	-0.714286	-0.125
-0.333333	-1.66667	-0.166667	0.166667	-0.714286	-0.125
-0.333333	-1.66667	-0.166667	0.166667	-0.714286	-0.125
-0.333333	-1.66667	-0.166667	0.166667	-0.714286	-0.125
-0.333333	-1.66667	-0.166667	0.166667	-0.714286	-0.125
-0.333333	-1.66667	-0.166667	0.166667	-0.714286	-0.125
-0.333333	-1.66667	-0.166667	0.166667	-0.714286	-0.125
-0.333333	-1.66667	-0.166667	0.166667	-0.714286	-0.125
-0.333333	-1.66667	-0.166667	0.166667	-0.714286	-0.125
-0.333333	-1.66667	-0.166667	0.166667	-0.714286	-0.125
-0.333333	-1.66667	-0.166667	0.166667	-0.714286	-0.125
-0.333333	-1.66667	-0.166667	0.166667	-0.714286	-0.125
-0.333333	-1.66667	-0.166667	0.166667	-0.714286	-0.125
-0.333333	-1.66667	-0.166667	0.166667	-0.714286	-0.125
-0.333333	-1.66667	-0.166667	0.166667	-0.714286	-0.125
-0.333333	-1.66667	-0.166667	0.166667	-0.714286	-0.125
-0.333333	-1.66667	-0.166667	0.166667	-0.714286	-0.125
-0.333333	-1.66667	-0.166667	0.166667	-0.714286	-0.125
-0.333333	-1.66667	-0.166667	0.166667	-0.714286	-0.125
-0.333333	-1.66667	-0.166667	0.166667	-0.714286	-0.125
-0.333333	-1.66667	-0.166667	0.166667	-0.714286	-0.125
-0.333333	-1.66667	-0.166667	0.166667	-0.714286	-0.125
-0.333333	-1.66667	-0.166667	0.166667	-0.714286	-0.125
-0.333333	-1.66667	-0.166667	0.166667	-0.714286	-0.125
-0.333333	-1.66667	-0.166667	0.166667	-0.714286	-0.125
-0.333333	-1.66667	-0.166667	0.166667	-0.714286	-0.125
-0.333333	-1.66667	-0.166667	0.166667	-0.714286	-0.125
-0.333333	-1.66667	-0.166667	0.166667	-0.714286	-0.125
-0.333333	-1.66667	-0.166667	0.166667	-0.714286	-0.125
-0.333333	-1.66667	-0.166667	0.166667	-0.714286	-0.125
-0.333333	-1.66667	-0.166667	0.166667	-0.714286	-0.125
-0.333333	-1.66667	-0.166667	0.166667	-0.714286	-0.125
-0.333333	-1.66667	-0.166667	0.166667	-0.714286	-0.125
-0.333333	-1.66667	-0.166667	0.166667	-0.714286	-0.125
-0.333333	-1.66667	-0.166667	0.166667	-0.714286	-0.125
-0.333333	-1.66667	-0.166667	0.166667	-0.714286	-0.125
-0.333333	-1.66667	-0.166667	0.166667	-0.714286	-0.125
-0.333333	-1.66667	-0.166667	0.166667	-0.714286	-0.125
-0.333333	-1.66667	-0.166667	0.166667	-0.714286	-0.125
-0.333333	-1.66667	-0.166667	0.166667	-0.714286	-0.125
-0.333333	-1.66667	-0.166667	0.166667	-0.714286	-0.125
-0.333333	-1.66667	-0.166667	0.166667	-0.714286	-0.125
-0.333333	-1.66667	-0.166667	0.166667	-0.714286	-0.125
-0.333333	-1.66667	-0.166667	0.166667	-0.714286	-0.125
-0.333333	-1.66667	-0.166667	0.166667	-0.714286	-0.125
-0.333333	-1.66667	-0.166667	0.166667	-0.714286	-0.125
-0.333333	-1.66667	-0.166667	0.166667	-0.714286	-0.125
-0.333333	-1.66667	-0.166667	0.166667	-0.714286	-0.125
-0.333333	-1.66667	-0.166667	0.166667	-0.714286	-0.125
-0.333333	-1.66667	-0.166667	0.166667	-0.714286	-0.125
-0.333333	-1.66667	-0.166667	0.166667	-0.714286	-0.125
-0.333333	-1.66667	-0.166667	0.166667	-0.714286	-0.125
-0.333333	-1.66667	-0.166667	0.166667	-0.714286	-0.125
-0.333333	-1.66667	-0.166667	0.166667	-0.714286	-0.125
-0.333333	-1.66667	-0.166667	0.166667	-0.714286	-0.125
-0.333333	-1.66667	-0.166667	0.166667	-0.714286	-0.125
-0.333333	-1.66667	-0.166667	0.166667	-0.714286	-0.125
-0.333333	-1.66667	-0.166667	0.166667	-0.714286	-0.125
-0.333333	-1.66667	-0.166667	0.166667	-0.714286	-0.125
-0.333333	-1.66667	-0.166667	0.166667	-0.714286	-0.125
-0.333333	-1.66667	-0.166667	0.166667	-0.714286	-0.125
-0.333333	-1.66667	-0.166667	0.166667	-0.714286	-0.125
-0.333333	-1.66667	-0.166667	0.166667	-0.714286	-0.125
-0.333333	-1.66667	-0.166667	0.166667	-0.714286	-0.125
-0.333333	-1.66667	-0.166667	0.166667	-0.714286	-0.125
-0.333333	-1.66667	-0.166667	0.166667	-0.714286	-0.125
-0.333333	-1.66667	-0.166667	0.166667	-0.714286	-0.125
-0.333333	-1.66667	-0.166667	0.166667	-0.714286	-0.125
-0.333333	-1.66667	-0.166667	0.166667	-0.714286	-0.125
-0.333333	-1.66667	-0.166667	0.166667	-0.714286	-0.125
-0.333333	-1.66667	-0.166667	0.166667	-0.714286	-0.125
-0.333333	-1.66667	-0.166667	0.166667	-0.714286	-0.125
-0.333333	-1.66667	-0.166667	0.166667	-0.714286	-0.125
-0.333333	-1.66667	-0.166667	0.166667	-0.714286	-0.125
-0.333333	-1.66667	-0.166667	0.166667	-0.714286	-0.125
-0.333333	-1.66667	-0.166667	0.166667	-0.714286	-0.125
-0.333333	-1.66667	-0.166667	0.166667	-0.714286	-0.125
-0.333333	-1.66667	-0.166667	0.166667	-0.714286	-0.125
-0.333333	-1.66667	-0.166667	0.166667	-0.714286	-0.125
-0.333333	-1.66667	-0.166667	0.166667	-0.714286	-0.125
-0.333333	-1.66667	-0.166667	0.166667	-0.714286	-0.125
-0.333333	-1.66667	-0.166667	0.166667	-0.714286	-0.125
-0.333333	-1.66667	-0.166667	0.166667	-0.714286	-0.125
-0.333333	-1.66667	-0.166667	0.166667	-0.714286	-0.125
-0.333333	-1.66667	-0.166667	0.166667	-0.714286	-0.125
-0.333333	-1.66667	-0.166667	0.166667	-0.714286	-0.125
-0.333333	-1.66667	-0.166667	0.166667	-0.714286	-0.125
-0.333333	-1.66667	-0.166667	0.166667	-0.714286	-0.125
-0.333333	-1.66667	-0.166667	0.166667	-0.714286	-0.125
-0.333333	-1.66667	-0.166667	0.166667	-0.714286	-0.125
-0.333333	-1.66667	-0.166667	0.166667	-0.714286	-0.125
-0.333333	-1.66667	-0.166667	0.166667	-0.714286	-0.125
-0.333333	-1.66667	-0.166667	0.166667	-0.714286	-0.125
-0.333333	-1.66667	-0.166667	0.166667	-0.714286	-0.125
-0.333333	-1.66667	-0.166667	0.166667	-0.714286	-0.125
-0.333333	-1.66667	-0.166667	0.166667	-0.714286	-0.125
-0.333333	-1.66667	-0.166667	0.166667	-0.714286	-0.125
-0.333333	-1.66667	-0.166667	0.166667	-0.714286	-0.125
-0.333333	-1.66667	-0.166667	0.166667	-0.714286	-0.125
-0.333333	-1.66667	-0.166667	0.166667	-0.714286	-0.125
-0.333333	-1.66667	-0.166667	0.166667	-0.714286	-0.125
-0.333333	-1.66667	-0.166667	0.166667	-0.714286	-0.125
-0.333333	-1.66667	-0.166667	0.166667	-0.714286	-0.125
-0.333333	-1.66667	-0.166667	0.166667	-0.714286	-0.125
-0.333333	-1.66667	-0.166667	0.166667	-0.714286	-0.125
-0.333333	-1.66667	-0.166667	0.166667	-0.714286	-0.125
-0.333333	-1.66667	-0.166667	0.166667	-0.714286	-0.125
-0.333333	-1.66667	-0.166667	0.166667	-0.714286	-0.125
-0.333333	-1.66667	-0.166667	0.166667	-0.714286	-0.125
-0.333333	-1.66667	-0.166667	0.166667	-0.714286	-0.125
-0.333333	-1.66667	-0.166667	0.166667	-0.714286	-0.125
-0.333333	-1.66667	-0.166667	0.166667	-0.714286	0
-0.333333	-1.66667	-0.166667	0.166667	-0.714286	0
-0.333333	-1.66667	-0.166667	0.166667	-0.714286	0
-0.333333	-1.66667	-0.166667	0.166667	-0.714286	0
-0.333333	-1.66667	-0.166667	0.166667	-0.714286	0
-0.333333	-1.66667	-0.166667	0.166667	-0.714286	0
-0.333333	-1.66667	-0.166667	0.166667	-0.714286	0
-0.333333	-1.66667	-0.166667	0.166667	-0.714286	0
-0.333333	-1.66667	-0.166667	0.166667	-0.714286	0
-0.333333	-1.66667	-0.166667	0.166667	-0.714286	0
-0.333333	-1.66667	-0.166667	0.166667	-0.714286	0
-0.333333	-1.66667	-0.166667	0.166667	-0.714286	0
-0.333333	-1.66667	-0.166667	0.166667	-0.714286	0
-0.333333	-1.66667	-0.166667	0.166667	-0.714286	0
-0.333333	-1.66667	-0.166667	0.166667	-0.714286	0
-0.333333	-1.66667	-0.166667	0.166667	-0.714286	0
-0.333333	-1.66667	-0.166667	0.166667	-0.714286	0
-0.333333	-1.66667	-0.166667	0.166667	-0.714286	0
-0.333333	-1.66667	-0.166667	0.166667	-0.714286	0
-0.333333	-1.66667	-0.166667	0.166667	-0.714286	0
-0.333333	-1.66667	-0.166667	0.166667	-0.714286	0
-0.333333	-1.66667	-0.166667	0.166667	-0.714286	0
-0.333333	-1.66667	-0.166667	0.166667	-0.714286	0
-0.333333	-1.66667	-0.166667	0.166667	-0.714286	0
-0.333333	-1.66667	-0.166667	0.166667	-0.714286	0
-0.333333	-1.66667	-0.166667	0.166667	-0.714286	0
-0.333333	-1.66667	-0.166667	0.166667	-0.714286	0
-0.333333	-1.66667	-0.166667	0.166667	-0.714286	0
-0.333333	-1.66667	-0.166667	0.166667	-0.714286	0
-0.333333	-1.66667	-0.166667	0.166667	-0.714286	0
-0.333333	-1.66667	-0.166667	0.166667	-0.714286	0
-0.333333	-1.66667	-0.166667	0.166667	-0.714286	0
-0.333333	-1.66667	-0.166667	0.166667	-0.714286	0
-0.333333	-1.66667	-0.166667	0.166667	-0.714286	0
-0.333333	-1.66667	-0.166667	0.166667	-0.714286	0
-0.333333	-1.66667	-0.166667	0.166667	-0.714286	0
-0.333333	-1.66667	-0.166667	0.166667	-0.714286	0
-0.333333	-1.66667	-0.166667	0.166667	-0.714286	0
-0.333333	-1.66667	-0.166667	0.166667	-0.714286	0
-0.333333	-1.66667	-0.166667	0.166667	-0.714286	0
-0.333333	-1.66667	-0.166667	0.166667	-0.714286	0
-0.333333	-1.66667	-0.166667	0.166667	-0.714286	0
-0.333333	-1.66667	-0.166667	0.166667	-0.714286	0
-0.333333	-1.66667	-0.166667	0.166667	-0.714286	0
-0.333333	-1.66667	-0.166667	0.166667	-0.714286	0
-0.333333	-1.66667	-0.166667	0.166667	-0.714286	0
-0.333333	-1.66667	-0.166667	0.166667	-0.714286	0
-0.333333	-1.66667	-0.166667	0.166667	-0.714286	0
-0.333333	-1.66667	-0.166667	0.166667	-0.714286	0
-0.333333	-1.66667	-0.166667	0.166667	-0.714286	0
-0.333333	-1.66667	-0.166667	0.166667	-0.714286	0
-0.333333	-1.66667	-0.166667	0.166667	-0.714286	0
-0.333333	-1.66667	-0.166667	0.166667	-0.714286	0
-0.333333	-1.66667	-0.166667	0.166667	-0.714286	0
-0.333333	-1.66667	-0.166667	0.166667	-0.714286	0
-0.333333	-1.66667	-0.166667	0.166667	-0.714286	0
-0.333333	-1.66667	-0.166667	0.166667	-0.714286	0
-0.333333	-1.66667	-0.166667	0.166667	-0.714286	0
-0.333333	-1.66667	-0.166667	0.166667	-0.714286	0
-0.333333	-1.66667	-0.166667	0.166667	-0.714286	0
-0.333333	-1.66667	-0.166667	0.166667	-0.714286	0
-0.333333	-1.66667	-0.166667	0.166667	-0.714286	0
-0.333333	-1.66667	-0.166667	0.166667	-0.714286	0
-0.333333	-1.66667	-0.166667	0.166667	-0.714286	0
-0.333333	-1.66667	-0.166667	0.166667	-0.714286	0
-0.333333	-1.66667	-0.166667	0.166667	-0.714286	0
-0.333333	-1.66667	-0.166667	0.166667	-0.714286	0
-0.333333	-1.66667	-0.166667	0.166667	-0.714286	0
-0.333333	-1.66667	-0.166667	0.166667	-0.714286	0
-0.333333	-1.66667	-0.166667	0.166667	-0.714286	0
-0.333333	-1.66667	-0.166667	0.166667	-0.714286	0
-0.333333	-1.66667	-0.166667	0.166667	-0.714286	0
-0.333333	-1.66667	-0.166667	0.166667	-0.714286	0
-0.333333	-1.66667	-0.166667	0.166667	-0.714286	0
-0.333333	-1.66667	-0.166667	0.166667	-0.714286	0
-0.333333	-1.66667	-0.166667	0.166667	-0.714286	0
-0.333333	-1.66667	-0.166667	0.166667	-0.714286	0
-0.333333	-1.66667	-0.166667	0.166667	-0.714286	0
-0.333333	-1.66667	-0.166667	0.166667	-0.714286	0
-0.333333	-1.66667	-0.166667	0.166667	-0.714286	0
-0.333333	-1.66667	-0.166667	0.166667	-0.714286	0
-0.333333	-1.66667	-0.166667	0.166667	-0.714286	0
-0.333333	-1.66667	-0.166667	0.166667	-0.714286	0
-0.333333	-1.66667	-0.166667	0.166667	-0.714286	0
-0.333333	-1.66667	-0.166667	0.166667	-0.714286	0
-0.333333	-1.66667	-0.166667	0.166667	-0.714286	0
-0.333333	-1.66667	-0.166667	0.166667	-0.714286	0
-0.333333	-1.66667	-0.166667	0.166667	-0.714286	0
-0.333333	-1.66667	-0.166667	0.166667	-0.714286	0
-0.333333	-1.66667	-0.166667	0.166667	-0.714286	0
-0.333333	-1.66667	-0.166667	0.166667	-0.714286	0
-0.333333	-1.66667	-0.166667	0.166667	-0.714286	0
-0.333333	-1.66667	-0.166667	0.166667	-0.714286	0
-0.333333	-1.66667	-0.166667	0.166667	-0.714286	0
-0.333333	-1.66667	-0.166667	0.166667	-0.714286	0
-0.333333	-1.66667	-0.166667	0.166667	-0.714286	0
-0.333333	-1.66667	-0.166667	0.166667	-0.714286	0
-0.333333	-1.66667	-0.166667	0.166667	-0.714286	0
-0.333333	-1.66667	-0.166667	0.166667	-0.714286	0
-0.333333	-1.66667	-0.166667	0.166667	-0.714286	0
-0.333333	-1.66667	-0.166667	0.166667	-0.714286	0
-0.333333	-1.66667	-0.166667	0.166667	-0.714286	0
-0.333333	-1.66667	-0.166667	0.166667	-0.714286	0
-0.333333	-1.66667	-0.166667	0.166667	-0.714286	0
-0.333333	-1.66667	-0.166667	0.166667	-0.714286	0
-0.333333	-1.66667	-0.166667	0.166667	-0.714286	0
-0.333333	-1.66667	-0.166667	0.166667	-0.714286	0
-0.333333	-1.66667	-0.166667	0.166667	-0.714286	0
-0.333333	-1.66667	-0.166667	0.166667	-0.714286	0
-0.333333	-1.66667	-0.166667	0.166667	-0.714286	0
-0.333333	-1.66667	-0.166667	0.166667	-0.714286	0
-0.333333	-1.66667	-0.166667	0.166667	-0.714286	0
-0.333333	-1.66667	-0.166667	0.166667	-0.714286	0
-0.333333	-1.66667	-0.166667	0.166667	-0.714286	0
-0.333333	-1.66667	-0.166667	0.166667	-0.714286	0
-0.333333	-1.66667	-0.166667	0.166667	-0.714286	0
-0.333333	-1.66667	-0.166667	0.166667	-0.714286	0
-0.333333	-1.66667	-0.166667	0.166667	-0.714286	0
-0.333333	-1.66667	-0.166667	0.166667	-0.714286	0
-0.333333	-1.66667	-0.166667	0.166667	-0.714286	0
-0.333333	-1.66667	-0.166667	0.166667	-0.714286	0
-0.333333	-1.66667	-0.166667	0.166667	-0.714286	0
-0.333333	-1.66667	-0.166667	0.166667	-0.714286	0
-0.333333	-1.66667	-0.166667	0.166667	-0.714286	0
-0.333333	-1.66667	-0.166667	0.166667	-0.714286	0
-0.333333	-1.66667	-0.166667	0.166667	-0.714286	0
-0.333333	-1.66667	-0.166667	0.166667	-0.714286	0
-0.333333	-1.66667	-0.166667	0.166667	-0.714286	0
-0.333333	-1.66667	-0.166667	0.166667	-0.714286	0
-0.333333	-1.66667	-0.166667	0.166667	-0.714286	0
-0.333333	-1.66667	-0.166667	0.166667	-0.714286	0
-0.333333	-1.66667	-0.166667	0.166667	-0.714286	0
-0.333333	-1.66667	-0.166667	0.166667	-0.714286	0
-0.333333	-1.66667	-0.166667	0.166667	-0.714286	0
-0.333333	-1.66667	-0.166667	0.166667	-0.714286	0
-0.333333	-1.66667	-0.166667	0.166667	-0.714286	0
-0.333333	-1.66667	-0.166667	0.166667	-0.714286	0
-0.333333	-1.66667	-0.166667	0.166667	-0.714286	0
-0.333333	-1.66667	-0.166667	0.166667	-0.714286	0
-0.333333	-1.66667	-0.166667	0.166667	-0.714286	0
-0.333333	-1.66667	-0.166667	0.166667	-0.714286	0
-0.333333	-1.66667	-0.166667	0.166667	-0.714286	0
-0.333333	-1.66667	-0.166667	0.166667	-0.714286	0
-0.333333	-1.66667	-0.166667	0.166667	-0.714286	0
-0.333333	-1.66667	-0.166667	0.166667	-0.714286	0
-0.333333	-1.66667	-0.166667	0.166667	-0.714286	0
-0.333333	-1.66667	-0.166667	0.166667	-0.714286	0
-0.333333	-1.66667	-0.166667	0.166667	-0.714286	0
-0.333333	-1.66667	-0.166667	0.166667	-0.714286	0
-0.333333	-1.66667	-0.166667	0.166667	-0.714286	0
-0.333333	-1.66667	-0.166667	0.166667	-0.714286	0
-0.333333	-1.66667	-0.166667	0.166667	-0.714286	0
-0.333333	-1.66667	-0.166667	0.166667	-0.714286	0
-0.333333	-1.66667	-0.166667	0.166667	-0.714286	0
-0.333333	-1.66667	-0.166667	0.166667	-0.714286	0
-0.333333	-1.66667	-0.166667	0.166667	-0.714286	0
-0.333333	-1.66667	-0.166667	0.166667	-0.714286	0
-0.333333	-1.66667	-0.166667	0.166667	-0.714286	0
-0.333333	-1.66667	-0.166667	0.166667	-0.714286	0
-0.333333	-1.66667	-0.166667	0.166667	-0.714286	0
-0.333333	-1.66667	-0.166667	0.166667	-0.714286	0
-0.333333	-1.66667	-0.166667	0.166667	-0.714286	0
-0.333333	-1.66667	-0.166667	0.166667	-0.714286	0
-0.333333	-1.66667	-0.166667	0.166667	-0.714286	0
-0.333333	-1.66667	-0.166667	0.166667	-0.714286	0
-0.333333	-1.66667	-0.166667	0.166667	-0.714286	0
-0.333333	-1.66667	-0.166667	0.166667	-0.714286	0
-0.333333	-1.66667	-0.166667	0.166667	-0.714286	0
-0.333333	-1.66667	-0.166667	0.166667	-0.714286	0
-0.333333	-1.66667	-0.166667	0.166667	-0.714286	0
-0.333333	-1.66667	-0.166667	0.166667	-0.714286	0
-0.333333	-1.66667	-0.166667	0.166667	-0.714286	0
-0.333333	-1.66667	-0.166667	0.166667	-0.714286	0
-0.333333	-1.66667	-0.166667	0.166667	-0.714286	0
-0.333333	-1.66667	-0.166667	0.166667	-0.714286	0
-0.333333	-1.66667	-0.166667	0.166667	-0.714286	0
-0.333333	-1.66667	-0.166667	0.166667	-0.714286	0
-0.333333	-1.66667	-0.166667	0.166667	-0.714286	0
-0.333333	-1.66667	-0.166667	0.166667	-0.714286	0
-0.333333	-1.66667	-0.166667	0.166667	-0.714286	0
-0.333333	-1.66667	-0.166667	0.166667	-0.714286	0
-0.333333	-1.66667	-0.166667	0.166667	-0.714286	0
-0.333333	-1.66667	-0.166667	0.166667	-0.714286	0
-0.333333	-1.66667	-0.166667	0.166667	-0.714286	0
-0.333333	-1.66667	-0.166667	0.166667	-0.714286	0
-0.333333	-1.66667	-0.166667	0.166667	-0.714286	0
-0.333333	-1.66667	-0.166667	0.166667	-0.714286	0
-0.333333	-1.66667	-0.166667	0.166667	-0.714286	0
-0.333333	-1.66667	-0.166667	0.166667	-0.714286	0
-0.333333	-1.66667	-0.166667	0.166667	-0.714286	0
-0.333333	-1.66667	-0.166667	0.166667	-0.714286	0
-0.333333	-1.66667	-0.166667	0.166667	-0.714286	0
-0.333333	-1.66667	-0.166667	0.166667	-0.714286	0
-0.333333	-1.66667	-0.166667	0.166667	-0.714286	0
-0.333333	-1.66667	-0.166667	0.166667	-0.714286	0
-0.333333	-1.66667	-0.166667	0.166667	-0.714286	0
-0.333333	-1.66667	-0.166667	0.166667	-0.714286	0
-0.333333	-1.66667	-0.166667	0.166667	-0.714286	0
-0.333333	-1.66667	-0.166667	0.166667	-0.714286	0
-0.333333	-1.66667	-0.166667	0.166667	-0.714286	0
-0.333333	-1.66667	-0.166667	0.166667	-0.714286	0
-0.333333	-1.66667	-0.166667	0.166667	-0.714286	0
-0.333333	-1.66667	-0.166667	0.166667	-0.714286	0
-0.333333	-1.66667	-0.166667	0.166667	-0.714286	0
-0.333333	-1.66667	-0.166667	0.166667	-0.714286	0
-0.333333	-1.66667	-0.166667	0.166667	-0.714286	0
-0.333333	-1.66667	-0.166667	0.166667	-0.714286	0
-0.333333	-1.66667	-0.166667	0.166667	-0.714286	0
-0.333333	-1.66667	-0.166667	0.166667	-0.714286	0
-0.333333	-1.66667	-0.166667	0.166667	-0.714286	0
-0.333333	-1.66667	-0.166667	0.166667	-0.714286	0
-0.333333	-1.66667	-0.166667	0.166667	-0.714286	0
-0.333333	-1.66667	-0.166667	0.166667	-0.714286	0
-0.333333	-1.66667	-0.166667	0.166667	-0.714286	0
-0.333333	-1.66667	-0.166667	0.166667	-0.714286	0
-0.333333	-1.66667	-0.166667	0.166667	-0.714286	0
-0.333333	-1.66667	-0.166667	0.166667	-0.714286	0
-0.333333	-1.66667	-0.166667	0.166667	-0.714286	0
-0.333333	-1.66667	-0.166667	0.166667	-0.714286	0
-0.333333	-1.66667	-0.166667	0.166667	-0.714286	0
-0.333333	-1.66667	-0.166667	0.166667	-0.714286	0
-0.333333	-1.66667	-0.166667	0.166667	-0.714286	0
-0.333333	-1.66667	-0.166667	0.166667	-0.714286	0
-0.333333	-1.66667	-0.166667	0.166667	-0.714286	0
-0.333333	-1.66667	-0.166667	0.166667	-0.714286	0
-0.333333	-1.66667	-0.166667	0.166667	-0.714286	0
-0.333333	-1.66667	-0.166667	0.166667	-0.714286	0
-0.333333	-1.66667	-0.166667	0.166667	-0.714286	0
-0.333333	-1.66667	-0.166667	0.166667	-0.714286	0
-0.333333	-1.66667	-0.166667	0.166667	-0.714286	0
-0.333333	-1.66667	-0.166667	0.166667	-0.714286	0
-0.333333	-1.66667	-0.166667	0.166667	-0.714286	0
-0.333333	-1.66667	-0.166667	0.166667	-0.714286	0
-0.333333	-1.66667	-0.166667	0.166667	-0.714286	0
-0.333333	-1.66667	-0.166667	0.166667	-0.714286	0
-0.333333	-1.66667	-0.166667	0.166667	-0.714286	0
-0.333333	-1.66667	-0.166667	0.166667	-0.714286	0
-0.333333	-1.66667	-0.166667	0.166667	-0.714286	0
-0.333333	-1.66667	-0.166667	0.166667	-0.714286	0
-0.333333	-1.66667	-0.166667	0.166667	-0.714286	0
-0.333333	-1.66667	-0.166667	0.166667	-0.714286	0
-0.333333	-1.66667	-0.166667	0.166667	-0.714286	0
-0.333333	-1.66667	-0.166667	0.166667	-0.714286	0
-0.333333	-1.66667	-0.166667	0.166667	-0.714286	0
-0.333333	-1.66667	-0.166667	0.166667	-0.714286	0
-0.333333	-1.66667	-0.166667	0.166667	-0.714286	0
-0.333333	-1.66667	-0.166667	0.166667	-0.714286	0
-0.333333	-1.66667	-0.166667	0.166667	-0.714286	0
-0.333333	-1.66667	-0.166667	0.166667	-0.714286	0
-0.333333	-1.66667	-0.166667	0.166667	-0.714286	0
-0.333333	-1.66667	-0.166667	0.166667	-0.714286	0
-0.333333	-1.66667	-0.166667	0.166667	-0.714286	0
-0.333333	-1.66667	-0.166667	0.166667	-0.714286	0
-0.333333	-1.66667	-0.166667	0.166667	-0.714286	0
-0.333333	-1.66667	-0.166667	0.166667	-0.714286	0
-0.333333	-1.66667	-0.166667	0.166667	-0.714286	0
-0.333333	-1.66667	-0.166667	0.166667	-0.714286	0
-0.333333	-1.66667	-0.166667	0.166667	-0.714286	0
-0.333333	-1.66667	-0.166667	0.166667	-0.714286	0
-0.333333	-1.66667	-0.166667	0.166667	-0.714286	0
-0.333333	-1.66667	-0.166667	0.166667	-0.714286	0
-0.333333	-1.66667	-0.166667	0.166667	-0.714286	0
-0.333333	-1.66667	-0.166667	0.166667	-0.714286	0
-0.333333	-1.66667	-0.166667	0.166667	-0.714286	0
-0.333333	-1.66667	-0.166667	0.166667	-0.714286	0
-0.333333	-1.66667	-0.166667	0.166667	-0.714286	0
-0.333333	-1.66667	-0.166667	0.166667	-0.714286	0
-0.333333	-1.66667	-0.166667	0.166667	-0.714286	0
-0.333333	-1.66667	-0.166667	0.166667	-0.714286	0
-0.333333	-1.66667	-0.166667	0.166667	-0.714286	0
-0.333333	-1.66667	-0.166667	0.166667	-0.714286	0
-0.333333	-1.66667	-0.166667	0.166667	-0.714286	0
-0.333333	-1.66667	-0.166667	0.166667	-0.714286	0
-0.333333	-1.66667	-0.166667	0.166667	-0.714286	0
-0.333333	-1.66667	-0.166667	0.166667	-0.714286	0
-0.333333	-1.66667	-0.166667	0.166667	-0.714286	0
-0.333333	-1.66667	-0.166667	0.166667	-0.714286	0
-0.333333	-1.66667	-0.166667	0.166667	-0.714286	0
-0.333333	-1.66667	-0.166667	0.166667	-0.714286	0
-0.333333	-1.66667	-0.166667	0.166667	-0.714286	0
-0.333333	-1.66667	-0.166667	0.166667	-0.714286	0
-0.333333	-1.66667	-0.166667	0.166667	-0.714286	0
-0.333333	-1.66667	-0.166667	0.166667	-0.714286	0
-0.333333	-1.66667	-0.166667	0.166667	-0.714286	0
-0.333333	-1.66667	-0.166667	0.166667	-0.714286	0
-0.333333	-1.66667	-0.166667	0.166667	-0.714286	0
-0.333333	-1.66667	-0.166667	0.166667	-0.714286	0
-0.333333	-1.66667	-0.166667	0.166667	-0.714286	0
-0.333333	-1.66667	-0.166667	0.166667	-0.714286	0
-0.333333	-1.66667	-0.166667	0.166667	-0.714286	0
-0.333333	-1.66667	-0.166667	0.166667	-0.714286	0
-0.333333	-1.66667	-0.166667	0.166667	-0.714286	0
-0.333333	-1.66667	-0.166667	0.166667	-0.714286	0
-0.333333	-1.66667	-0.166667	0.166667	-0.714286	0
-0.333333	-1.66667	-0.166667	0.166667	-0.714286	0
-0.333333	-1.66667	-0.166667	0.166667	-0.714286	0
-0.333333	-1.66667	-0.166667	0.166667	-0.714286	0
-0.333333	-1.66667	-0.166667	0.166667	-0.714286	0
-0.333333	-1.66667	-0.166667	0.166667	-0.714286	0
-0.333333	-1.66667	-0.166667	0.166667	-0.714286	0
-0.333333	-1.66667	-0.166667	0.166667	-0.714286	0
-0.333333	-1.66667	-0.166667	0.166667	-0.714286	0
-0.333333	-1.66667	-0.166667	0.166667	-0.714286	0
-0.333333	-1.66667	-0.166667	0.166667	-0.714286	0
-0.333333	-1.66667	-0.166667	0.166667	-0.714286	0
-0.333333	-1.66667	-0.166667	0.166667	-0.714286	0
-0.333333	-1.66667	-0.166667	0.166667	-0.714286	0
-0.333333	-1.66667	-0.166667	0.166667	-0.714286	0
-0.333333	-1.66667	-0.166667	0.166667	-0.714286	0
-0.333333	-1.66667	-0.166667	0.166667	-0.714286	0
-0.333333	-1.66667	-0.166667	0.166667	-0.714286	0
-0.333333	-1.66667	-0.166667	0.166667	-0.714286	0
-0.333333	-1.66667	-0.166667	0.166667	-0.714286	0
-0.333333	-1.66667	-0.166667	0.166667	-0.714286	0
-0.333333	-1.66667	-0.166667	0.166667	-0.714286	0
-0.333333	-1.66667	-0.166667	0.166667	-0.714286	0
-0.333333	-1.66667	-0.166667	0.166667	-0.714286	0
-0.333333	-1.66667	-0.166667	0.166667	-0.714286	0
-0.333333	-1.66667	-0.166667	0.166667	-0.714286	0
-0.333333	-1.66667	-0.166667	0.166667	-0.714286	0
-0.333333	-1.66667	-0.166667	0.166667	-0.714286	0
-0.333333	-1.66667	-0.166667	0.166667	-0.714286	0
-0.333333	-1.66667	-0.166667	0.166667	-0.714286	0
-0.333333	-1.66667	-0.166667	0.166667	-0.714286	0
-0.333333	-1.66667	-0.166667	0.166667	-0.714286	0
-0.333333	-1.66667	-0.166667	0.166667	-0.714286	0
-0.333333	-1.66667	-0.166667	0.166667	-0.714286	0
-0.333333	-1.66667	-0.166667	0.166667	-0.714286	0
-0.333333	-1.66667	-0.166667	0.166667	-0.714286	0
-0.333333	-1.66667	-0.166667	0.166667	-0.714286	0
-0.333333	-1.66667	-0.166667	0.166667	-0.714286	0
-0.333333	-1.66667	-0.166667	0.166667	-0.714286	0
-0.333333	-1.66667	-0.166667	0.166667	-0.714286	0
-0.333333	-1.66667	-0.166667	0.166667	-0.714286	0
-0.333333	-1.66667	-0.166667	0.166667	-0.714286	0
-0.333333	-1.66667	-0.166667	0.166667	-0.714286	0
-0.333333	-1.66667	-0.166667	0.166667	-0.714286	0
-0.333333	-1.66667	-0.166667	0.166667	-0.714286	0
-0.333333	-1.66667	-0.166667	0.166667	-0.714286	0
-0.333333	-1.66667	-0.166667	0.166667	-0.714286	0
-0.333333	-1.66667	-0.166667	0.166667	-0.714286	0
-0.333333	-1.66667	-0.166667	0.166667	-0.714286	0
-0.333333	-1.66667	-0.166667	0.166667	-0.714286	0
-0.333333	-1.66667	-0.166667	0.166667	-0.714286	0
-0.333333	-1.66667	-0.166667	0.166667	-0.714286	0
-0.333333	-1.66667	-0.166667	0.166667	-0.714286	0
-0.333333	-1.66667	-0.166667	0.166667	-0.714286	0
-0.333333	-1.66667	-0.166667	0.166667	-0.714286	0
-0.333333	-1.66667	-0.166667	0.166667	-0.714286	0
-0.333333	-1.66667	-0.166667	0.166667	-0.714286	0
-0.333333	-1.66667	-0.166667	0.166667	-0.714286	0
-0.333333	-1.66667	-0.166667	0.166667	-0.714286	0
-0.333333	-1.66667	-0.166667	0.166667	-0.714286	0
-0.333333	-1.66667	-0.166667	0.166667	-0.714286	0
-0.333333	-1.66667	-0.166667	0.166667	-0.714286	0
-0.333333	-1.66667	-0.166667	0.166667	-0.714286	0
-0.333333	-1.66667	-0.166667	0.166667	-0.714286	0
-0.333333	-1.66667	-0.166667	0.166667	-0.714286	0
-0.333333	-1.66667	-0.166667	0.166667	-0.714286	0
-0.333333	-1.66667	-0.166667	0.166667	-0.714286	0
-0.333333	-1.66667	-0.166667	0.166667	-0.714286	0
-0.333333	-1.66667	-0.166667	0.166667	-0.714286	0
-0.333333	-1.66667	-0.166667	0.166667	-0.714286	0
-0.333333	-1.66667	-0.166667	0.166667	-0.714286	0
-0.333333	-1.66667	-0.166667	0.166667	-0.714286	0
-0.333333	-1.66667	-0.166667	0.166667	-0.714286	0
-0.333333	-1.66667	-0.166667	0.166667	-0.714286	0
-0.333333	-1.66667	-0.166667	0.166667	-0.714286	0
-0.333333	-1.66667	-0.166667	0.166667	-0.714286	0
-0.333333	-1.66667	-0.166667	0.166667	-0.714286	0
-0.333333	-1.66667	-0.166667	0.166667	-0.714286	0
-0.333333	-1.66667	-0.166667	0.166667	-0.714286	0
-0.333333	-1.66667	-0.166667	0.166667	-0.714286	0
-0.333333	-1.66667	-0.166667	0.166667	-0.714286	0
-0.333333	-1.66667	-0.166667	0.166667	-0.714286	0
-0.333333	-1.66667	-0.166667	0.166667	-0.714286	0
-0.333333	-1.66667	-0.166667	0.166667	-0.714286	0
-0.333333	-1.66667	-0.166667	0.166667	-0.714286	0
-0.333333	-1.66667	-0.166667	0.166667	-0.714286	0
-0.333333	-1.66667	-0.166667	0.166667	-0.714286	0
-0.333333	-1.66667	-0.166667	0.166667	-0.714286	0
-0.333333	-1.66667	-0.166667	0.166667	-0.714286	0
-0.333333	-1.66667	-0.166667	0.166667	-0.714286	0
-0.333333	-1.66667	-0.166667	0.166667	-0.714286	0
-0.333333	-1.66667	-0.166667	0.166667	-0.714286	0
-0.333333	-1.66667	-0.166667	0.166667	-0.714286	0
-0.333333	-1.66667	-0.166667	0.166667	-0.714286	0
-0.333333	-1.66667	-0.166667	0.166667	-0.714286	0
-0.333333	-1.66667	-0.166667	0.166667	-0.714286	0
-0.333333	-1.66667	-0.166667	0.166667	-0.714286	0
-0.333333	-1.66667	-0.166667	0.166667	-0.714286	0
-0.333333	-1.66667	-0.166667	0.166667	-0.714286	0
-0.333333	-1.66667	-0.166667	0.166667	-0.714286	0
-0.333333	-1.66667	-0.166667	0.166667	-0.714286	0
-0.333333	-1.66667	-0.166667	0.166667	-0.714286	0
-0.333333	-1.66667	-0.166667	0.166667	-0.714286	0
-0.333333	-1.66667	-0.166667	0.166667	-0.714286	0
-0.333333	-1.66667	-0.166667	0.166667	-0.714286	0
-0.333333	-1.66667	-0.166667	0.166667	-0.714286	0
-0.333333	-1.66667	-0.166667	0.166667	-0.714286	0
-0.333333	-1.66667	-0.166667	0.166667	-0.714286	0
-0.333333	-1.66667	-0.166667	0.166667	-0.714286	0
-0.333333	-1.66667	-0.166667	0.166667	-0.714286	0
-0.333333	-1.66667	-0.166667	0.166667	-0.714286	0
-0.333333	-1.66667	-0.166667	0.166667	-0.714286	0
-0.333333	-1.66667	-0.166667	0.166667	-0.714286	0
-0.333333	-1.66667	-0.166667	0.333333	-0.714286	0
-0.333333	-1.66667	-0.166667	0.333333	-0.714286	0
-0.333333	-1.66667	-0.166667	0.333333	-0.714286	0
-0.333333	-1.66667	-0.166667	0.333333	-0.714286	0
-0.333333	-1.66667	-0.166667	0.333333	-0.714286	0
-0.333333	-1.66667	-0.166667	0.333333	-0.714286	0
-0.333333	-1.66667	-0.166667	0.333333	-0.714286	0
-0.333333	-1.66667	-0.166667	0.333333	-0.714286	0
-0.333333	-1.66667	-0.166667	0.333333	-0.714286	0
-0.333333	-1.66667	-0.166667	0.333333	-0.714286	0
-0.333333	-1.66667	-0.166667	0.333333	-0.714286	0
-0.333333	-1.66667	-0.166667	0.333333	-0.714286	0
-0.333333	-1.66667	-0.166667	0.333333	-0.714286	0
-0.333333	-1.66667	-0.166667	0.333333	-0.714286	0
-0.333333	-1.66667	-0.166667	0.333333	-0.714286	0
-0.333333	-1.66667	-0.166667	0.333333	-0.714286	0
-0.333333	-1.5	-0.166667	0.333333	-0.714286	0
-0.333333	-1.5	-0.166667	0.333333	-0.714286	0
[truncated: 8,001 more rows]
