# Supplementary material for: Experimental manipulation of sexual traits in barn swallow populations—No evidence for divergent sexual selection
Source: Evolution. 2022 Jul 26;76(9):2199–203. doi: 10.1111/evo.14505 (PMC9545097; doi:10.1111/evo.14505)
Supplement: Supplementary file 1 — Supplementary Fig. S1.docx. Random distribution of the relationship between paternity change and the paternity score for first clutch in the Israeli population for a sample size of 6 males. Supplementary Table S1.xlsx: The random distributions from which the P‐values in Table 1 were derived. R Script for GLMM in Table 2.docx: The R code for the analysis in Table 2. Israel_data.csv: The data for the R script derived from Vortman et al. (2013b). [file EVO-76-2199-s001.zip › evo14505-sup-0004-Israel_data.csv]

Male	year	TailStream	VentralCol	EPY_first	BroodSize_first	WPY_first	EPY_second	BroodSize_second	WPY_second	date	Treatment	TailTrt	BreastTrt
11609	2009	109.5	1.772071232	1	2	1	0	5	5	3/21/2009	CC	control	control
26279	2009	93.5	1.551525447	3	4	1	1	3	2	3/8/2009	CC	control	control
73027	2009	100	1.317657566	0	5	5	0	6	6	3/3/2009	CC	control	control
11637	2010	117	1.2909826	3	5	2	2	4	2	3/8/2010	CC	control	control
26192	2010	115.5	1.502262751	0	5	5	0	5	5	3/13/2010	CC	control	control
26240	2010	97.5	1.417386818	0	4	4	3	3	0	3/2/2010	CC	control	control
73141	2010	98.5	1.65208701	1	3	2	0	4	4	3/11/2010	CC	control	control
11625	2009	115	1.487853592	0	3	3	0	4	4	3/8/2009	D	control	dark
73059	2009	105	1.428426057	2	5	3	0	4	4	4/23/2009	D	control	dark
73240	2009	84.5	1.428436361	0	5	5	1	4	3	3/9/2009	D	control	dark
26155	2010	116.5	1.282320292	0	5	5	0	4	4	3/3/2010	D	control	dark
26238	2010		1.210638486	0	5	5	0	2	2	3/12/2010	D	control	dark
26361	2010	93.5	1.33604747	0	5	5	0	5	5	4/14/2010	D	control	dark
26549	2010	105	1.33591933	0	5	5	0	4	4	2/27/2010	D	control	dark
73169	2010	91	1.629675182	2	4	2	1	4	3	3/8/2010	D	control	dark
11617	2009	101	1.419548682	4	5	1	0	5	5	3/5/2009	DE	elongated	dark
11677	2009	108.5	1.650433176	5	6	1	2	5	3	3/23/2009	DE	elongated	dark
26514	2009	102	1.28721925	1	4	3	0	5	5	3/8/2009	DE	elongated	dark
26577	2009	111	1.355053991	2	4	2	1	4	3	3/22/2009	DE	elongated	dark
73034	2009	95	1.490895418	0	2	2	0	1	1	4/4/2009	DE	elongated	dark
26174	2010	93	1.281697776	0	6	6	0	5	5	3/7/2010	DE	elongated	dark
11637	2009	118	1.239203342	0	3	3	3	4	1	3/23/2009	DS	shortened	dark
26538	2009	121	1.687686313	0	5	5	4	5	1	3/1/2009	DS	shortened	dark
11621	2010	100	1.254175669	0	5	5	4	4	0	3/11/2010	DS	shortened	dark
11798	2010	115	1.371395812	0	5	5	0	5	5	3/8/2010	DS	shortened	dark
26586	2010	117	1.343796199	0	1	1	0	4	4	2/1/2010	DS	shortened	dark
73225	2010	116	1.45936633	1	4	3	1	3	2	3/31/2010	DS	shortened	dark
26192	2009	111	1.549133249	0	5	5	2	4	2	3/6/2009	E	elongated	control
26361	2009	88	1.180503192	1	5	4	0	4	4	3/25/2009	E	elongated	control
26506	2009	111	1.245092152	0	3	3	0	3	3	3/30/2009	E	elongated	control
11617	2010	100.5	1.36150277	2	4	2	2	4	2	3/7/2010	E	elongated	control
26570	2010	111	1.635105975	1	5	4	4	5	1	3/4/2010	E	elongated	control
73170	2010	89	1.321604943	0	5	5	0	4	4	3/8/2010	E	elongated	control
11621	2009	102	1.23527415	0	5	5	0	4	4	3/27/2009	S	shortened	control
26274	2009	78	1.680133536	1	4	3	1	3	2	4/22/2009	S	shortened	control
26586	2009	107.5	1.289638376	0	4	4	0	4	4	5/10/2009	S	shortened	control
73031	2009	104	1.517632675	0	5	5	0	4	4	3/23/2009	S	shortened	control
26563	2010	99.5	1.383818711	0	5	5	0	3	3	3/7/2010	S	shortened	control
73240	2010	87	1.327044818	2	6	4	1	4	3	3/6/2010	S	shortened	control
